# Supplementary material for: Social network analysis of obsidian artefacts and Māori interaction in northern Aotearoa New Zealand
Source: PLoS One. 2019 Mar 14;14(3):e0212941. doi: 10.1371/journal.pone.0212941 (PMC6417682; doi:10.1371/journal.pone.0212941)
Supplement: S1 Table — (CSV) [file pone.0212941.s002.csv]

Study Site	Source	Period Start	Period End	Probable Period	Weight (g)	Reference
Bream Head	Fanal Island	1500	1769	Late	20.98	McCoy and Carpenter (2014)
Bream Head	Mayor Island	1500	1769	Late	15.46	McCoy and Carpenter (2014)
Bream Head	Fanal Island	1500	1769	Late	10.16	McCoy and Carpenter (2014)
Bream Head	Mayor Island	1500	1769	Late	5.63	McCoy and Carpenter (2014)
Bream Head	Fanal Island	1500	1769	Late	5.3	McCoy and Carpenter (2014)
Bream Head	Mayor Island	1500	1769	Late	4.56	McCoy and Carpenter (2014)
Bream Head	Mayor Island	1500	1769	Late	3.96	McCoy and Carpenter (2014)
Bream Head	Te Ahumata	1500	1769	Late	3.57	McCoy and Carpenter (2014)
Bream Head	Fanal Island	1500	1769	Late	3.08	McCoy and Carpenter (2014)
Bream Head	Mayor Island	1500	1769	Late	3.05	McCoy and Carpenter (2014)
Bream Head	Mayor Island	1500	1769	Late	1.76	McCoy and Carpenter (2014)
Bream Head	Te Ahumata	1500	1769	Late	1.57	McCoy and Carpenter (2014)
Bream Head	Mayor Island	1500	1769	Late	1.54	McCoy and Carpenter (2014)
Bream Head	Mayor Island	1500	1769	Late	1.45	McCoy and Carpenter (2014)
Bream Head	Mayor Island	1500	1769	Late	1.38	McCoy and Carpenter (2014)
Bream Head	Fanal Island	1500	1769	Late	1.29	McCoy and Carpenter (2014)
Bream Head	Te Ahumata	1500	1769	Late	1.11	McCoy and Carpenter (2014)
Bream Head	Te Ahumata	1500	1769	Late	1.03	McCoy and Carpenter (2014)
Bream Head	Fanal Island	1500	1769	Late	0.89	McCoy and Carpenter (2014)
Bream Head	Fanal Island	1500	1769	Late	0.54	McCoy and Carpenter (2014)
Bream Head	Fanal Island	1500	1769	Late	0.35	McCoy and Carpenter (2014)
Bream Head	Fanal Island	1500	1769	Late	0.35	McCoy and Carpenter (2014)
Bream Head	Mayor Island	1500	1769	Late	0.34	McCoy and Carpenter (2014)
Bream Head	Fanal Island	1500	1769	Late	0.33	McCoy and Carpenter (2014)
Bream Head	Mayor Island	1500	1769	Late	0.23	McCoy and Carpenter (2014)
Bream Head	Mayor Island	1500	1769	Late	0.2	McCoy and Carpenter (2014)
Bream Head	Te Ahumata	1500	1769	Late	0.19	McCoy and Carpenter (2014)
Bream Head	Fanal Island	1500	1769	Late	0.17	McCoy and Carpenter (2014)
Bream Head	Huruiki	1500	1769	Late	0.14	McCoy and Carpenter (2014)
Bream Head	Fanal Island	1500	1769	Late	0.05	McCoy and Carpenter (2014)
Bream Head	Mayor Island	1500	1769	Late	0.05	McCoy and Carpenter (2014)
Bream Head	Mayor Island	1500	1769	Late	0.04	McCoy and Carpenter (2014)
Bream Head	Mayor Island	1500	1769	Late	0.03	McCoy and Carpenter (2014)
Helena Bay	Huruiki	1500	1769	Late	12.91	McCoy and Carpenter (2014)
Helena Bay	Huruiki	1500	1769	Late	8.42	McCoy and Carpenter (2014)
Helena Bay	Huruiki	1500	1769	Late	7.57	McCoy and Carpenter (2014)
Helena Bay	Huruiki	1500	1769	Late	7.4	McCoy and Carpenter (2014)
Helena Bay	Huruiki	1500	1769	Late	7.24	McCoy and Carpenter (2014)
Helena Bay	Huruiki	1500	1769	Late	7.19	McCoy and Carpenter (2014)
Helena Bay	Huruiki	1500	1769	Late	7.08	McCoy and Carpenter (2014)
Helena Bay	Huruiki	1500	1769	Late	6.55	McCoy and Carpenter (2014)
Helena Bay	Huruiki	1500	1769	Late	6.13	McCoy and Carpenter (2014)
Helena Bay	Huruiki	1500	1769	Late	5.92	McCoy and Carpenter (2014)
Helena Bay	Huruiki	1500	1769	Late	5.92	McCoy and Carpenter (2014)
Helena Bay	Huruiki	1500	1769	Late	5.52	McCoy and Carpenter (2014)
Helena Bay	Huruiki	1500	1769	Late	5	McCoy and Carpenter (2014)
Helena Bay	Huruiki	1500	1769	Late	4.43	McCoy and Carpenter (2014)
Helena Bay	Huruiki	1500	1769	Late	4.23	McCoy and Carpenter (2014)
Helena Bay	Huruiki	1500	1769	Late	4.14	McCoy and Carpenter (2014)
Helena Bay	Huruiki	1500	1769	Late	3.71	McCoy and Carpenter (2014)
Helena Bay	Huruiki	1500	1769	Late	3.46	McCoy and Carpenter (2014)
Helena Bay	Huruiki	1500	1769	Late	3.34	McCoy and Carpenter (2014)
Helena Bay	Huruiki	1500	1769	Late	3.21	McCoy and Carpenter (2014)
Helena Bay	Huruiki	1500	1769	Late	3.19	McCoy and Carpenter (2014)
Helena Bay	Huruiki	1500	1769	Late	3.06	McCoy and Carpenter (2014)
Helena Bay	Huruiki	1500	1769	Late	2.91	McCoy and Carpenter (2014)
Helena Bay	Huruiki	1500	1769	Late	2.72	McCoy and Carpenter (2014)
Helena Bay	Huruiki	1500	1769	Late	2.68	McCoy and Carpenter (2014)
Helena Bay	Huruiki	1500	1769	Late	2.66	McCoy and Carpenter (2014)
Helena Bay	Huruiki	1500	1769	Late	2.6	McCoy and Carpenter (2014)
Helena Bay	Huruiki	1500	1769	Late	2.55	McCoy and Carpenter (2014)
Helena Bay	Huruiki	1500	1769	Late	2.52	McCoy and Carpenter (2014)
Helena Bay	Huruiki	1500	1769	Late	2.25	McCoy and Carpenter (2014)
Helena Bay	Huruiki	1500	1769	Late	2.24	McCoy and Carpenter (2014)
Helena Bay	Huruiki	1500	1769	Late	2.19	McCoy and Carpenter (2014)
Helena Bay	Huruiki	1500	1769	Late	2.17	McCoy and Carpenter (2014)
Helena Bay	Huruiki	1500	1769	Late	2.05	McCoy and Carpenter (2014)
Helena Bay	Huruiki	1500	1769	Late	2.05	McCoy and Carpenter (2014)
Helena Bay	Huruiki	1500	1769	Late	2.05	McCoy and Carpenter (2014)
Helena Bay	Huruiki	1500	1769	Late	2.05	McCoy and Carpenter (2014)
Helena Bay	Huruiki	1500	1769	Late	2.05	McCoy and Carpenter (2014)
Helena Bay	Huruiki	1500	1769	Late	2.05	McCoy and Carpenter (2014)
Helena Bay	Huruiki	1500	1769	Late	2.05	McCoy and Carpenter (2014)
Helena Bay	Huruiki	1500	1769	Late	2.05	McCoy and Carpenter (2014)
Helena Bay	Huruiki	1500	1769	Late	2.05	McCoy and Carpenter (2014)
Helena Bay	Huruiki	1500	1769	Late	2.05	McCoy and Carpenter (2014)
Helena Bay	Huruiki	1500	1769	Late	2.05	McCoy and Carpenter (2014)
Helena Bay	Huruiki	1500	1769	Late	2.05	McCoy and Carpenter (2014)
Helena Bay	Huruiki	1500	1769	Late	2.05	McCoy and Carpenter (2014)
Helena Bay	Huruiki	1500	1769	Late	2.05	McCoy and Carpenter (2014)
Helena Bay	Huruiki	1500	1769	Late	2.05	McCoy and Carpenter (2014)
Helena Bay	Huruiki	1500	1769	Late	2.05	McCoy and Carpenter (2014)
Helena Bay	Huruiki	1500	1769	Late	2.05	McCoy and Carpenter (2014)
Helena Bay	Huruiki	1500	1769	Late	2.05	McCoy and Carpenter (2014)
Helena Bay	Huruiki	1500	1769	Late	2.05	McCoy and Carpenter (2014)
Helena Bay	Huruiki	1500	1769	Late	2.05	McCoy and Carpenter (2014)
Helena Bay	Huruiki	1500	1769	Late	2.05	McCoy and Carpenter (2014)
Helena Bay	Huruiki	1500	1769	Late	2.05	McCoy and Carpenter (2014)
Helena Bay	Huruiki	1500	1769	Late	2.05	McCoy and Carpenter (2014)
Helena Bay	Huruiki	1500	1769	Late	2.05	McCoy and Carpenter (2014)
Helena Bay	Huruiki	1500	1769	Late	2.05	McCoy and Carpenter (2014)
Helena Bay	Huruiki	1500	1769	Late	2.05	McCoy and Carpenter (2014)
Helena Bay	Huruiki	1500	1769	Late	2.05	McCoy and Carpenter (2014)
Helena Bay	Huruiki	1500	1769	Late	2.05	McCoy and Carpenter (2014)
Helena Bay	Huruiki	1500	1769	Late	2.05	McCoy and Carpenter (2014)
Helena Bay	Huruiki	1500	1769	Late	2.05	McCoy and Carpenter (2014)
Helena Bay	Huruiki	1500	1769	Late	2.05	McCoy and Carpenter (2014)
Helena Bay	Huruiki	1500	1769	Late	2.05	McCoy and Carpenter (2014)
Helena Bay	Huruiki	1500	1769	Late	2.05	McCoy and Carpenter (2014)
Helena Bay	Huruiki	1500	1769	Late	2.05	McCoy and Carpenter (2014)
Helena Bay	Huruiki	1500	1769	Late	2.05	McCoy and Carpenter (2014)
Helena Bay	Huruiki	1500	1769	Late	2.05	McCoy and Carpenter (2014)
Helena Bay	Huruiki	1500	1769	Late	2.05	McCoy and Carpenter (2014)
Helena Bay	Huruiki	1500	1769	Late	2.05	McCoy and Carpenter (2014)
Helena Bay	Huruiki	1500	1769	Late	2.05	McCoy and Carpenter (2014)
Helena Bay	Huruiki	1500	1769	Late	2.05	McCoy and Carpenter (2014)
Helena Bay	Huruiki	1500	1769	Late	2.05	McCoy and Carpenter (2014)
Helena Bay	Huruiki	1500	1769	Late	2.05	McCoy and Carpenter (2014)
Helena Bay	Huruiki	1500	1769	Late	2.05	McCoy and Carpenter (2014)
Helena Bay	Huruiki	1500	1769	Late	2.05	McCoy and Carpenter (2014)
Helena Bay	Huruiki	1500	1769	Late	2.05	McCoy and Carpenter (2014)
Helena Bay	Huruiki	1500	1769	Late	2.05	McCoy and Carpenter (2014)
Helena Bay	Huruiki	1500	1769	Late	2.05	McCoy and Carpenter (2014)
Helena Bay	Huruiki	1500	1769	Late	2.05	McCoy and Carpenter (2014)
Helena Bay	Huruiki	1500	1769	Late	2.05	McCoy and Carpenter (2014)
Helena Bay	Huruiki	1500	1769	Late	2.05	McCoy and Carpenter (2014)
Helena Bay	Huruiki	1500	1769	Late	2.05	McCoy and Carpenter (2014)
Helena Bay	Huruiki	1500	1769	Late	2.05	McCoy and Carpenter (2014)
Helena Bay	Huruiki	1500	1769	Late	2.05	McCoy and Carpenter (2014)
Helena Bay	Huruiki	1500	1769	Late	2.05	McCoy and Carpenter (2014)
Helena Bay	Huruiki	1500	1769	Late	2.05	McCoy and Carpenter (2014)
Helena Bay	Huruiki	1500	1769	Late	2.05	McCoy and Carpenter (2014)
Helena Bay	Huruiki	1500	1769	Late	2.05	McCoy and Carpenter (2014)
Helena Bay	Huruiki	1500	1769	Late	2.05	McCoy and Carpenter (2014)
Helena Bay	Huruiki	1500	1769	Late	2.05	McCoy and Carpenter (2014)
Helena Bay	Huruiki	1500	1769	Late	2.05	McCoy and Carpenter (2014)
Helena Bay	Huruiki	1500	1769	Late	2.05	McCoy and Carpenter (2014)
Helena Bay	Huruiki	1500	1769	Late	2.05	McCoy and Carpenter (2014)
Helena Bay	Huruiki	1500	1769	Late	2.05	McCoy and Carpenter (2014)
Helena Bay	Huruiki	1500	1769	Late	2.05	McCoy and Carpenter (2014)
Helena Bay	Huruiki	1500	1769	Late	2.05	McCoy and Carpenter (2014)
Helena Bay	Huruiki	1500	1769	Late	2.05	McCoy and Carpenter (2014)
Helena Bay	Huruiki	1500	1769	Late	2.05	McCoy and Carpenter (2014)
Helena Bay	Huruiki	1500	1769	Late	2.05	McCoy and Carpenter (2014)
Helena Bay	Huruiki	1500	1769	Late	2.05	McCoy and Carpenter (2014)
Helena Bay	Huruiki	1500	1769	Late	2.05	McCoy and Carpenter (2014)
Helena Bay	Huruiki	1500	1769	Late	2.05	McCoy and Carpenter (2014)
Helena Bay	Huruiki	1500	1769	Late	2.05	McCoy and Carpenter (2014)
Helena Bay	Huruiki	1500	1769	Late	2.05	McCoy and Carpenter (2014)
Helena Bay	Huruiki	1500	1769	Late	2.05	McCoy and Carpenter (2014)
Helena Bay	Huruiki	1500	1769	Late	2.05	McCoy and Carpenter (2014)
Helena Bay	Huruiki	1500	1769	Late	2.05	McCoy and Carpenter (2014)
Helena Bay	Huruiki	1500	1769	Late	2.05	McCoy and Carpenter (2014)
Helena Bay	Huruiki	1500	1769	Late	2.05	McCoy and Carpenter (2014)
Helena Bay	Huruiki	1500	1769	Late	2.05	McCoy and Carpenter (2014)
Helena Bay	Huruiki	1500	1769	Late	2.05	McCoy and Carpenter (2014)
Helena Bay	Huruiki	1500	1769	Late	2.05	McCoy and Carpenter (2014)
Helena Bay	Huruiki	1500	1769	Late	2.05	McCoy and Carpenter (2014)
Helena Bay	Huruiki	1500	1769	Late	2.05	McCoy and Carpenter (2014)
Helena Bay	Huruiki	1500	1769	Late	2.05	McCoy and Carpenter (2014)
Helena Bay	Huruiki	1500	1769	Late	2.05	McCoy and Carpenter (2014)
Helena Bay	Huruiki	1500	1769	Late	2.05	McCoy and Carpenter (2014)
Helena Bay	Huruiki	1500	1769	Late	2.05	McCoy and Carpenter (2014)
Helena Bay	Huruiki	1500	1769	Late	2.05	McCoy and Carpenter (2014)
Helena Bay	Huruiki	1500	1769	Late	2.05	McCoy and Carpenter (2014)
Helena Bay	Huruiki	1500	1769	Late	2.05	McCoy and Carpenter (2014)
Helena Bay	Huruiki	1500	1769	Late	2.05	McCoy and Carpenter (2014)
Helena Bay	Huruiki	1500	1769	Late	2.05	McCoy and Carpenter (2014)
Helena Bay	Huruiki	1500	1769	Late	2.05	McCoy and Carpenter (2014)
Helena Bay	Huruiki	1500	1769	Late	2.05	McCoy and Carpenter (2014)
Helena Bay	Huruiki	1500	1769	Late	2.05	McCoy and Carpenter (2014)
Helena Bay	Huruiki	1500	1769	Late	2.05	McCoy and Carpenter (2014)
Helena Bay	Huruiki	1500	1769	Late	2.05	McCoy and Carpenter (2014)
Helena Bay	Huruiki	1500	1769	Late	2.05	McCoy and Carpenter (2014)
Helena Bay	Huruiki	1500	1769	Late	2.05	McCoy and Carpenter (2014)
Helena Bay	Huruiki	1500	1769	Late	2.05	McCoy and Carpenter (2014)
Helena Bay	Huruiki	1500	1769	Late	2.05	McCoy and Carpenter (2014)
Helena Bay	Huruiki	1500	1769	Late	2.05	McCoy and Carpenter (2014)
Helena Bay	Huruiki	1500	1769	Late	2.05	McCoy and Carpenter (2014)
Helena Bay	Huruiki	1500	1769	Late	2.05	McCoy and Carpenter (2014)
Helena Bay	Huruiki	1500	1769	Late	2.05	McCoy and Carpenter (2014)
Helena Bay	Huruiki	1500	1769	Late	2.05	McCoy and Carpenter (2014)
Helena Bay	Huruiki	1500	1769	Late	2.05	McCoy and Carpenter (2014)
Helena Bay	Huruiki	1500	1769	Late	2.05	McCoy and Carpenter (2014)
Helena Bay	Huruiki	1500	1769	Late	2.05	McCoy and Carpenter (2014)
Helena Bay	Huruiki	1500	1769	Late	2.05	McCoy and Carpenter (2014)
Helena Bay	Huruiki	1500	1769	Late	2.05	McCoy and Carpenter (2014)
Helena Bay	Huruiki	1500	1769	Late	2.05	McCoy and Carpenter (2014)
Helena Bay	Huruiki	1500	1769	Late	2.05	McCoy and Carpenter (2014)
Helena Bay	Huruiki	1500	1769	Late	2.05	McCoy and Carpenter (2014)
Helena Bay	Huruiki	1500	1769	Late	2.05	McCoy and Carpenter (2014)
Helena Bay	Huruiki	1500	1769	Late	2.05	McCoy and Carpenter (2014)
Helena Bay	Huruiki	1500	1769	Late	2.05	McCoy and Carpenter (2014)
Helena Bay	Huruiki	1500	1769	Late	2.05	McCoy and Carpenter (2014)
Helena Bay	Huruiki	1500	1769	Late	2.05	McCoy and Carpenter (2014)
Helena Bay	Huruiki	1500	1769	Late	2.05	McCoy and Carpenter (2014)
Helena Bay	Huruiki	1500	1769	Late	2.05	McCoy and Carpenter (2014)
Helena Bay	Huruiki	1500	1769	Late	2.05	McCoy and Carpenter (2014)
Helena Bay	Huruiki	1500	1769	Late	2.05	McCoy and Carpenter (2014)
Helena Bay	Huruiki	1500	1769	Late	2.05	McCoy and Carpenter (2014)
Helena Bay	Huruiki	1500	1769	Late	2.05	McCoy and Carpenter (2014)
Helena Bay	Huruiki	1500	1769	Late	2.05	McCoy and Carpenter (2014)
Helena Bay	Huruiki	1500	1769	Late	2.05	McCoy and Carpenter (2014)
Helena Bay	Huruiki	1500	1769	Late	2.05	McCoy and Carpenter (2014)
Helena Bay	Huruiki	1500	1769	Late	2.05	McCoy and Carpenter (2014)
Helena Bay	Huruiki	1500	1769	Late	2.05	McCoy and Carpenter (2014)
Helena Bay	Huruiki	1500	1769	Late	2.05	McCoy and Carpenter (2014)
Helena Bay	Huruiki	1500	1769	Late	2.05	McCoy and Carpenter (2014)
Helena Bay	Huruiki	1500	1769	Late	2.05	McCoy and Carpenter (2014)
Helena Bay	Huruiki	1500	1769	Late	2.05	McCoy and Carpenter (2014)
Helena Bay	Huruiki	1500	1769	Late	2.05	McCoy and Carpenter (2014)
Helena Bay	Huruiki	1500	1769	Late	2.05	McCoy and Carpenter (2014)
Helena Bay	Huruiki	1500	1769	Late	2.05	McCoy and Carpenter (2014)
Helena Bay	Huruiki	1500	1769	Late	2.05	McCoy and Carpenter (2014)
Helena Bay	Huruiki	1500	1769	Late	2.05	McCoy and Carpenter (2014)
Helena Bay	Huruiki	1500	1769	Late	2.05	McCoy and Carpenter (2014)
Helena Bay	Huruiki	1500	1769	Late	2.05	McCoy and Carpenter (2014)
Helena Bay	Huruiki	1500	1769	Late	2.05	McCoy and Carpenter (2014)
Helena Bay	Huruiki	1500	1769	Late	2.05	McCoy and Carpenter (2014)
Helena Bay	Huruiki	1500	1769	Late	2.05	McCoy and Carpenter (2014)
Helena Bay	Huruiki	1500	1769	Late	2.05	McCoy and Carpenter (2014)
Helena Bay	Huruiki	1500	1769	Late	2.05	McCoy and Carpenter (2014)
Helena Bay	Huruiki	1500	1769	Late	2.05	McCoy and Carpenter (2014)
Helena Bay	Huruiki	1500	1769	Late	2.05	McCoy and Carpenter (2014)
Helena Bay	Huruiki	1500	1769	Late	2.05	McCoy and Carpenter (2014)
Helena Bay	Huruiki	1500	1769	Late	2.05	McCoy and Carpenter (2014)
Helena Bay	Huruiki	1500	1769	Late	2.05	McCoy and Carpenter (2014)
Helena Bay	Huruiki	1500	1769	Late	2.05	McCoy and Carpenter (2014)
Helena Bay	Huruiki	1500	1769	Late	2.05	McCoy and Carpenter (2014)
Helena Bay	Huruiki	1500	1769	Late	2.05	McCoy and Carpenter (2014)
Helena Bay	Huruiki	1500	1769	Late	2.05	McCoy and Carpenter (2014)
Helena Bay	Huruiki	1500	1769	Late	2.05	McCoy and Carpenter (2014)
Helena Bay	Huruiki	1500	1769	Late	2.05	McCoy and Carpenter (2014)
Helena Bay	Huruiki	1500	1769	Late	2.05	McCoy and Carpenter (2014)
Helena Bay	Huruiki	1500	1769	Late	2.05	McCoy and Carpenter (2014)
Helena Bay	Huruiki	1500	1769	Late	2.05	McCoy and Carpenter (2014)
Helena Bay	Huruiki	1500	1769	Late	2.05	McCoy and Carpenter (2014)
Helena Bay	Huruiki	1500	1769	Late	2.05	McCoy and Carpenter (2014)
Helena Bay	Huruiki	1500	1769	Late	2.05	McCoy and Carpenter (2014)
Helena Bay	Huruiki	1500	1769	Late	2.05	McCoy and Carpenter (2014)
Helena Bay	Huruiki	1500	1769	Late	2.05	McCoy and Carpenter (2014)
Helena Bay	Huruiki	1500	1769	Late	2.05	McCoy and Carpenter (2014)
Helena Bay	Huruiki	1500	1769	Late	2.05	McCoy and Carpenter (2014)
Helena Bay	Huruiki	1500	1769	Late	2.05	McCoy and Carpenter (2014)
Helena Bay	Huruiki	1500	1769	Late	2.05	McCoy and Carpenter (2014)
Helena Bay	Huruiki	1500	1769	Late	2.05	McCoy and Carpenter (2014)
Helena Bay	Huruiki	1500	1769	Late	2.05	McCoy and Carpenter (2014)
Helena Bay	Huruiki	1500	1769	Late	2.05	McCoy and Carpenter (2014)
Helena Bay	Huruiki	1500	1769	Late	2.05	McCoy and Carpenter (2014)
Helena Bay	Huruiki	1500	1769	Late	2.05	McCoy and Carpenter (2014)
Helena Bay	Huruiki	1500	1769	Late	2.05	McCoy and Carpenter (2014)
Helena Bay	Huruiki	1500	1769	Late	2.05	McCoy and Carpenter (2014)
Helena Bay	Huruiki	1500	1769	Late	2.05	McCoy and Carpenter (2014)
Helena Bay	Huruiki	1500	1769	Late	2.05	McCoy and Carpenter (2014)
Helena Bay	Huruiki	1500	1769	Late	2.05	McCoy and Carpenter (2014)
Helena Bay	Huruiki	1500	1769	Late	2.05	McCoy and Carpenter (2014)
Helena Bay	Huruiki	1500	1769	Late	2.05	McCoy and Carpenter (2014)
Helena Bay	Huruiki	1500	1769	Late	2.05	McCoy and Carpenter (2014)
Helena Bay	Huruiki	1500	1769	Late	2.05	McCoy and Carpenter (2014)
Helena Bay	Huruiki	1500	1769	Late	2.05	McCoy and Carpenter (2014)
Helena Bay	Huruiki	1500	1769	Late	2.05	McCoy and Carpenter (2014)
Helena Bay	Huruiki	1500	1769	Late	2.05	McCoy and Carpenter (2014)
Helena Bay	Huruiki	1500	1769	Late	2.05	McCoy and Carpenter (2014)
Helena Bay	Huruiki	1500	1769	Late	2.05	McCoy and Carpenter (2014)
Helena Bay	Huruiki	1500	1769	Late	2.05	McCoy and Carpenter (2014)
Helena Bay	Huruiki	1500	1769	Late	2.05	McCoy and Carpenter (2014)
Helena Bay	Huruiki	1500	1769	Late	2.05	McCoy and Carpenter (2014)
Helena Bay	Huruiki	1500	1769	Late	2.05	McCoy and Carpenter (2014)
Helena Bay	Huruiki	1500	1769	Late	2.05	McCoy and Carpenter (2014)
Helena Bay	Huruiki	1500	1769	Late	2.05	McCoy and Carpenter (2014)
Helena Bay	Huruiki	1500	1769	Late	2.05	McCoy and Carpenter (2014)
Helena Bay	Huruiki	1500	1769	Late	2.05	McCoy and Carpenter (2014)
Helena Bay	Huruiki	1500	1769	Late	2.05	McCoy and Carpenter (2014)
Helena Bay	Huruiki	1500	1769	Late	2.05	McCoy and Carpenter (2014)
Helena Bay	Huruiki	1500	1769	Late	2.05	McCoy and Carpenter (2014)
Helena Bay	Huruiki	1500	1769	Late	2.05	McCoy and Carpenter (2014)
Helena Bay	Huruiki	1500	1769	Late	2.05	McCoy and Carpenter (2014)
Helena Bay	Huruiki	1500	1769	Late	2.05	McCoy and Carpenter (2014)
Helena Bay	Huruiki	1500	1769	Late	2.05	McCoy and Carpenter (2014)
Helena Bay	Huruiki	1500	1769	Late	2.05	McCoy and Carpenter (2014)
Helena Bay	Huruiki	1500	1769	Late	2.05	McCoy and Carpenter (2014)
Helena Bay	Huruiki	1500	1769	Late	2.05	McCoy and Carpenter (2014)
Helena Bay	Huruiki	1500	1769	Late	2.05	McCoy and Carpenter (2014)
Helena Bay	Huruiki	1500	1769	Late	2.05	McCoy and Carpenter (2014)
Helena Bay	Huruiki	1500	1769	Late	2.05	McCoy and Carpenter (2014)
Helena Bay	Huruiki	1500	1769	Late	2.05	McCoy and Carpenter (2014)
Helena Bay	Huruiki	1500	1769	Late	2.05	McCoy and Carpenter (2014)
Helena Bay	Huruiki	1500	1769	Late	2.05	McCoy and Carpenter (2014)
Helena Bay	Huruiki	1500	1769	Late	2.05	McCoy and Carpenter (2014)
Helena Bay	Huruiki	1500	1769	Late	2.05	McCoy and Carpenter (2014)
Helena Bay	Huruiki	1500	1769	Late	2.05	McCoy and Carpenter (2014)
Helena Bay	Huruiki	1500	1769	Late	2.05	McCoy and Carpenter (2014)
Helena Bay	Huruiki	1500	1769	Late	2.05	McCoy and Carpenter (2014)
Helena Bay	Huruiki	1500	1769	Late	2.05	McCoy and Carpenter (2014)
Helena Bay	Huruiki	1500	1769	Late	2.05	McCoy and Carpenter (2014)
Helena Bay	Huruiki	1500	1769	Late	2.05	McCoy and Carpenter (2014)
Helena Bay	Huruiki	1500	1769	Late	2.05	McCoy and Carpenter (2014)
Helena Bay	Huruiki	1500	1769	Late	2.05	McCoy and Carpenter (2014)
Helena Bay	Huruiki	1500	1769	Late	2.05	McCoy and Carpenter (2014)
Helena Bay	Huruiki	1500	1769	Late	2.05	McCoy and Carpenter (2014)
Helena Bay	Huruiki	1500	1769	Late	2.05	McCoy and Carpenter (2014)
Helena Bay	Huruiki	1500	1769	Late	2.05	McCoy and Carpenter (2014)
Helena Bay	Huruiki	1500	1769	Late	2.05	McCoy and Carpenter (2014)
Helena Bay	Huruiki	1500	1769	Late	2.05	McCoy and Carpenter (2014)
Helena Bay	Huruiki	1500	1769	Late	2.05	McCoy and Carpenter (2014)
Helena Bay	Huruiki	1500	1769	Late	2.05	McCoy and Carpenter (2014)
Helena Bay	Huruiki	1500	1769	Late	2.05	McCoy and Carpenter (2014)
Helena Bay	Huruiki	1500	1769	Late	2.05	McCoy and Carpenter (2014)
Helena Bay	Huruiki	1500	1769	Late	2.05	McCoy and Carpenter (2014)
Helena Bay	Huruiki	1500	1769	Late	1.95	McCoy and Carpenter (2014)
Helena Bay	Huruiki	1500	1769	Late	1.83	McCoy and Carpenter (2014)
Helena Bay	Huruiki	1500	1769	Late	1.76	McCoy and Carpenter (2014)
Helena Bay	Huruiki	1500	1769	Late	1.62	McCoy and Carpenter (2014)
Helena Bay	Huruiki	1500	1769	Late	1.56	McCoy and Carpenter (2014)
Helena Bay	Huruiki	1500	1769	Late	1.55	McCoy and Carpenter (2014)
Helena Bay	Huruiki	1500	1769	Late	1.53	McCoy and Carpenter (2014)
Helena Bay	Huruiki	1500	1769	Late	1.38	McCoy and Carpenter (2014)
Helena Bay	Huruiki	1500	1769	Late	1.25	McCoy and Carpenter (2014)
Helena Bay	Huruiki	1500	1769	Late	1.23	McCoy and Carpenter (2014)
Helena Bay	Huruiki	1500	1769	Late	1.23	McCoy and Carpenter (2014)
Helena Bay	Huruiki	1500	1769	Late	1.16	McCoy and Carpenter (2014)
Helena Bay	Huruiki	1500	1769	Late	1.15	McCoy and Carpenter (2014)
Helena Bay	Huruiki	1500	1769	Late	1.05	McCoy and Carpenter (2014)
Helena Bay	Huruiki	1500	1769	Late	1.03	McCoy and Carpenter (2014)
Helena Bay	Huruiki	1500	1769	Late	1.01	McCoy and Carpenter (2014)
Helena Bay	Huruiki	1500	1769	Late	0.99	McCoy and Carpenter (2014)
Helena Bay	Huruiki	1500	1769	Late	0.97	McCoy and Carpenter (2014)
Helena Bay	Huruiki	1500	1769	Late	0.91	McCoy and Carpenter (2014)
Helena Bay	Huruiki	1500	1769	Late	0.9	McCoy and Carpenter (2014)
Helena Bay	Huruiki	1500	1769	Late	0.84	McCoy and Carpenter (2014)
Helena Bay	Huruiki	1500	1769	Late	0.82	McCoy and Carpenter (2014)
Helena Bay	Huruiki	1500	1769	Late	0.78	McCoy and Carpenter (2014)
Helena Bay	Huruiki	1500	1769	Late	0.77	McCoy and Carpenter (2014)
Helena Bay	Huruiki	1500	1769	Late	0.76	McCoy and Carpenter (2014)
Helena Bay	Huruiki	1500	1769	Late	0.7	McCoy and Carpenter (2014)
Helena Bay	Huruiki	1500	1769	Late	0.64	McCoy and Carpenter (2014)
Helena Bay	Huruiki	1500	1769	Late	0.61	McCoy and Carpenter (2014)
Helena Bay	Huruiki	1500	1769	Late	0.61	McCoy and Carpenter (2014)
Helena Bay	Huruiki	1500	1769	Late	0.6	McCoy and Carpenter (2014)
Helena Bay	Huruiki	1500	1769	Late	0.58	McCoy and Carpenter (2014)
Helena Bay	Huruiki	1500	1769	Late	0.54	McCoy and Carpenter (2014)
Helena Bay	Huruiki	1500	1769	Late	0.53	McCoy and Carpenter (2014)
Helena Bay	Huruiki	1500	1769	Late	0.5	McCoy and Carpenter (2014)
Helena Bay	Huruiki	1500	1769	Late	0.49	McCoy and Carpenter (2014)
Helena Bay	Huruiki	1500	1769	Late	0.48	McCoy and Carpenter (2014)
Helena Bay	Huruiki	1500	1769	Late	0.48	McCoy and Carpenter (2014)
Helena Bay	Huruiki	1500	1769	Late	0.45	McCoy and Carpenter (2014)
Helena Bay	Huruiki	1500	1769	Late	0.41	McCoy and Carpenter (2014)
Helena Bay	Huruiki	1500	1769	Late	0.39	McCoy and Carpenter (2014)
Helena Bay	Huruiki	1500	1769	Late	0.38	McCoy and Carpenter (2014)
Helena Bay	Huruiki	1500	1769	Late	0.34	McCoy and Carpenter (2014)
Helena Bay	Huruiki	1500	1769	Late	0.31	McCoy and Carpenter (2014)
Helena Bay	Huruiki	1500	1769	Late	0.26	McCoy and Carpenter (2014)
Helena Bay	Huruiki	1500	1769	Late	0.24	McCoy and Carpenter (2014)
Helena Bay	Huruiki	1500	1769	Late	0.22	McCoy and Carpenter (2014)
Helena Bay	Huruiki	1500	1769	Late	0.2	McCoy and Carpenter (2014)
Helena Bay	Huruiki	1500	1769	Late	0.17	McCoy and Carpenter (2014)
Helena Bay	Huruiki	1500	1769	Late	0.16	McCoy and Carpenter (2014)
Helena Bay	Huruiki	1500	1769	Late	0.14	McCoy and Carpenter (2014)
Helena Bay	Huruiki	1500	1769	Late	0.13	McCoy and Carpenter (2014)
Helena Bay	Huruiki	1500	1769	Late	0.13	McCoy and Carpenter (2014)
Helena Bay	Huruiki	1500	1769	Late	0.11	McCoy and Carpenter (2014)
Helena Bay	Huruiki	1500	1769	Late	0.11	McCoy and Carpenter (2014)
Helena Bay	Huruiki	1500	1769	Late	0.11	McCoy and Carpenter (2014)
Helena Bay	Huruiki	1500	1769	Late	0.1	McCoy and Carpenter (2014)
Helena Bay	Huruiki	1500	1769	Late	0.09	McCoy and Carpenter (2014)
Helena Bay	Huruiki	1500	1769	Late	0.08	McCoy and Carpenter (2014)
Helena Bay	Huruiki	1500	1769	Late	0.07	McCoy and Carpenter (2014)
Helena Bay	Huruiki	1500	1769	Late	0.03	McCoy and Carpenter (2014)
Helena Bay	Huruiki	1500	1769	Late	0.01	McCoy and Carpenter (2014)
Helena Bay	Huruiki	1500	1769	Late	0.01	McCoy and Carpenter (2014)
Helena Bay	Huruiki	1500	1769	Late		McCoy and Carpenter (2014)
Lake Owhareiti	Kaeo	1400	1600	Early	14.54	McCoy et al (2014)
Lake Owhareiti	Kaeo	1400	1600	Early	12.48	McCoy et al (2014)
Lake Owhareiti	Kaeo	1400	1600	Early	12.34	McCoy et al (2014)
Lake Owhareiti	Kaeo	1400	1600	Early	12.04	McCoy et al (2014)
Lake Owhareiti	Kaeo	1400	1600	Early	8.59	McCoy et al (2014)
Lake Owhareiti	Fanal Island	1400	1600	Early	6.78	McCoy et al (2014)
Lake Owhareiti	Huruiki	1400	1600	Early	6.72	McCoy et al (2014)
Lake Owhareiti	Kaeo	1400	1600	Early	5.22	McCoy et al (2014)
Lake Owhareiti	Huruiki	1400	1600	Early	4.79	McCoy et al (2014)
Lake Owhareiti	Kaeo	1400	1600	Early	4.41	McCoy et al (2014)
Lake Owhareiti	Kaeo	1400	1600	Early	3.44	McCoy et al (2014)
Lake Owhareiti	Kaeo	1400	1600	Early	3.24	McCoy et al (2014)
Lake Owhareiti	Huruiki	1400	1600	Early	3.1	McCoy et al (2014)
Lake Owhareiti	Kaeo	1400	1600	Early	2.89	McCoy et al (2014)
Lake Owhareiti	Kaeo	1400	1600	Early	2.44	McCoy et al (2014)
Lake Owhareiti	Fanal Island	1400	1600	Early	1.56	McCoy et al (2014)
Lake Owhareiti	Kaeo	1400	1600	Early	1.54	McCoy et al (2014)
Lake Owhareiti	Kaeo	1400	1600	Early	1.39	McCoy et al (2014)
Lake Owhareiti	Kaeo	1400	1600	Early	1.26	McCoy et al (2014)
Lake Owhareiti	Huruiki	1400	1600	Early	1.06	McCoy et al (2014)
Lake Owhareiti	Kaeo	1400	1600	Early	0.8	McCoy et al (2014)
Lake Owhareiti	Fanal Island	1400	1600	Early	0.66	McCoy et al (2014)
Lake Owhareiti	Kaeo	1400	1600	Early	0.65	McCoy et al (2014)
Lake Owhareiti	Kaeo	1400	1600	Early	0.61	McCoy et al (2014)
Lake Owhareiti	Kaeo	1400	1600	Early	0.57	McCoy et al (2014)
Lake Owhareiti	Huruiki	1400	1600	Early	0.46	McCoy et al (2014)
Lake Owhareiti	Kaeo	1400	1600	Early	0.4	McCoy et al (2014)
Lake Owhareiti	Kaeo	1400	1600	Early	0.38	McCoy et al (2014)
Lake Owhareiti	Huruiki	1400	1600	Early	0.38	McCoy et al (2014)
Lake Owhareiti	Kaeo	1400	1600	Early	0.31	McCoy et al (2014)
Lake Owhareiti	Kaeo	1400	1600	Early	0.26	McCoy et al (2014)
Lake Owhareiti	Kaeo	1400	1600	Early	0.25	McCoy et al (2014)
Lake Owhareiti	Kaeo	1400	1600	Early	0.21	McCoy et al (2014)
Lake Owhareiti	Huruiki	1400	1600	Early	0.21	McCoy et al (2014)
Lake Owhareiti	Kaeo	1400	1600	Early	0.21	McCoy et al (2014)
Lake Owhareiti	Kaeo	1400	1600	Early	0.19	McCoy et al (2014)
Lake Owhareiti	Kaeo	1400	1600	Early	0.16	McCoy et al (2014)
Lake Owhareiti	Kaeo	1400	1600	Early	0.14	McCoy et al (2014)
Lake Owhareiti	Huruiki	1400	1600	Early	0.13	McCoy et al (2014)
Lake Owhareiti	Huruiki	1400	1600	Early	0.12	McCoy et al (2014)
Lake Owhareiti	Kaeo	1400	1600	Early	0.11	McCoy et al (2014)
Lake Owhareiti	Kaeo	1400	1600	Early	0.1	McCoy et al (2014)
Lake Owhareiti	Kaeo	1400	1600	Early	0.1	McCoy et al (2014)
Lake Owhareiti	Kaeo	1400	1600	Early	0.1	McCoy et al (2014)
Lake Owhareiti	Kaeo	1400	1600	Early	0.09	McCoy et al (2014)
Lake Owhareiti	Kaeo	1400	1600	Early	0.08	McCoy et al (2014)
Lake Owhareiti	Kaeo	1400	1600	Early	0.07	McCoy et al (2014)
Lake Owhareiti	Huruiki	1400	1600	Early	0.07	McCoy et al (2014)
Lake Owhareiti	Kaeo	1400	1600	Early	0.06	McCoy et al (2014)
Lake Owhareiti	Kaeo	1400	1600	Early	0.06	McCoy et al (2014)
Lake Owhareiti	Kaeo	1400	1600	Early	0.06	McCoy et al (2014)
Lake Owhareiti	Huruiki	1400	1600	Early	0.05	McCoy et al (2014)
Lake Owhareiti	Kaeo	1400	1600	Early	0.04	McCoy et al (2014)
Lake Owhareiti	Kaeo	1400	1600	Early	0.01	McCoy et al (2014)
Maungataketake	Te Ahumata				2	Kneebone (2016)
Maungataketake	Te Ahumata				2	Kneebone (2016)
Maungataketake	Te Ahumata				2	Kneebone (2016)
Maungataketake	Te Ahumata				2	Kneebone (2016)
Maungataketake	Te Ahumata				2	Kneebone (2016)
Maungataketake	Te Ahumata				2	Kneebone (2016)
Maungataketake	Te Ahumata				2	Kneebone (2016)
Maungataketake	Te Ahumata				2	Kneebone (2016)
Maungataketake	Te Ahumata				2	Kneebone (2016)
Maungataketake	Te Ahumata				2	Kneebone (2016)
Maungataketake	Te Ahumata				2	Kneebone (2016)
Maungataketake	Te Ahumata				2	Kneebone (2016)
Maungataketake	Te Ahumata				2	Kneebone (2016)
Maungataketake	Te Ahumata				2	Kneebone (2016)
Maungataketake	Te Ahumata				2	Kneebone (2016)
Maungataketake	Te Ahumata				2	Kneebone (2016)
Maungataketake	Te Ahumata				2	Kneebone (2016)
Maungataketake	Te Ahumata				2	Kneebone (2016)
Maungataketake	Te Ahumata				2	Kneebone (2016)
Maungataketake	Te Ahumata				2	Kneebone (2016)
Maungataketake	Te Ahumata				2	Kneebone (2016)
Maungataketake	Te Ahumata				2	Kneebone (2016)
Maungataketake	Te Ahumata				2	Kneebone (2016)
Maungataketake	Te Ahumata				2	Kneebone (2016)
Maungataketake	Te Ahumata				2	Kneebone (2016)
Maungataketake	Te Ahumata				2	Kneebone (2016)
Maungataketake	Te Ahumata				2	Kneebone (2016)
Maungataketake	Te Ahumata				2	Kneebone (2016)
Maungataketake	Te Ahumata				2	Kneebone (2016)
Maungataketake	Te Ahumata				2	Kneebone (2016)
Maungataketake	Te Ahumata				2	Kneebone (2016)
Maungataketake	Te Ahumata				2	Kneebone (2016)
Maungataketake	Te Ahumata				2	Kneebone (2016)
Maungataketake	Te Ahumata				2	Kneebone (2016)
Maungataketake	Te Ahumata				2	Kneebone (2016)
Maungataketake	Te Ahumata				2	Kneebone (2016)
Maungataketake	Te Ahumata				2	Kneebone (2016)
Maungataketake	Te Ahumata				2	Kneebone (2016)
Maungataketake	Te Ahumata				2	Kneebone (2016)
Maungataketake	Te Ahumata				2	Kneebone (2016)
Maungataketake	Te Ahumata				2	Kneebone (2016)
Maungataketake	Te Ahumata				2	Kneebone (2016)
Maungataketake	Te Ahumata				2	Kneebone (2016)
Maungataketake	Te Ahumata				2	Kneebone (2016)
Maungataketake	Te Ahumata				2	Kneebone (2016)
Maungataketake	Te Ahumata				2	Kneebone (2016)
Maungataketake	Te Ahumata				2	Kneebone (2016)
Maungataketake	Te Ahumata				2	Kneebone (2016)
Maungataketake	Te Ahumata				2	Kneebone (2016)
Maungataketake	Te Ahumata				2	Kneebone (2016)
Maungataketake	Te Ahumata				2	Kneebone (2016)
Maungataketake	Te Ahumata				2	Kneebone (2016)
Maungataketake	Te Ahumata				2	Kneebone (2016)
Maungataketake	Te Ahumata				2	Kneebone (2016)
Maungataketake	Te Ahumata				2	Kneebone (2016)
Maungataketake	Te Ahumata				2	Kneebone (2016)
Maungataketake	Te Ahumata				2	Kneebone (2016)
Maungataketake	Te Ahumata				2	Kneebone (2016)
Maungataketake	Te Ahumata				2	Kneebone (2016)
Maungataketake	Te Ahumata				2	Kneebone (2016)
Maungataketake	Te Ahumata				2	Kneebone (2016)
Maungataketake	Te Ahumata				2	Kneebone (2016)
Maungataketake	Te Ahumata				2	Kneebone (2016)
Maungataketake	Te Ahumata				2	Kneebone (2016)
Maungataketake	Te Ahumata				2	Kneebone (2016)
Maungataketake	Te Ahumata				2	Kneebone (2016)
Maungataketake	Te Ahumata				2	Kneebone (2016)
Maungataketake	Te Ahumata				2	Kneebone (2016)
Maungataketake	Te Ahumata				2	Kneebone (2016)
Maungataketake	Te Ahumata				2	Kneebone (2016)
Maungataketake	Te Ahumata				2	Kneebone (2016)
Maungataketake	Te Ahumata				2	Kneebone (2016)
Maungataketake	Te Ahumata				2	Kneebone (2016)
Maungataketake	Te Ahumata				2	Kneebone (2016)
Maungataketake	Te Ahumata				2	Kneebone (2016)
Maungataketake	Te Ahumata				2	Kneebone (2016)
Maungataketake	Te Ahumata				2	Kneebone (2016)
Maungataketake	Te Ahumata				2	Kneebone (2016)
Maungataketake	Te Ahumata				2	Kneebone (2016)
Maungataketake	Te Ahumata				2	Kneebone (2016)
Maungataketake	Te Ahumata				2	Kneebone (2016)
Maungataketake	Te Ahumata				2	Kneebone (2016)
Maungataketake	Te Ahumata				2	Kneebone (2016)
Maungataketake	Te Ahumata				2	Kneebone (2016)
Maungataketake	Te Ahumata				2	Kneebone (2016)
Maungataketake	Te Ahumata				2	Kneebone (2016)
Maungataketake	Te Ahumata				2	Kneebone (2016)
Maungataketake	Te Ahumata				2	Kneebone (2016)
Maungataketake	Te Ahumata				2	Kneebone (2016)
Maungataketake	Te Ahumata				2	Kneebone (2016)
Maungataketake	Te Ahumata				2	Kneebone (2016)
Maungataketake	Te Ahumata				2	Kneebone (2016)
Maungataketake	Te Ahumata				2	Kneebone (2016)
Maungataketake	Te Ahumata				2	Kneebone (2016)
Maungataketake	Te Ahumata				2	Kneebone (2016)
Maungataketake	Te Ahumata				2	Kneebone (2016)
Maungataketake	Te Ahumata				2	Kneebone (2016)
Maungataketake	Te Ahumata				2	Kneebone (2016)
Maungataketake	Te Ahumata				2	Kneebone (2016)
Maungataketake	Te Ahumata				2	Kneebone (2016)
Maungataketake	Te Ahumata				2	Kneebone (2016)
Maungataketake	Te Ahumata				2	Kneebone (2016)
Maungataketake	Te Ahumata				2	Kneebone (2016)
Maungataketake	Te Ahumata				2	Kneebone (2016)
Maungataketake	Te Ahumata				2	Kneebone (2016)
Maungataketake	Te Ahumata				2	Kneebone (2016)
Maungataketake	Te Ahumata				2	Kneebone (2016)
Maungataketake	Te Ahumata				2	Kneebone (2016)
Maungataketake	Te Ahumata				2	Kneebone (2016)
Maungataketake	Te Ahumata				2	Kneebone (2016)
Maungataketake	Te Ahumata				2	Kneebone (2016)
Maungataketake	Te Ahumata				2	Kneebone (2016)
Maungataketake	Te Ahumata				2	Kneebone (2016)
Maungataketake	Te Ahumata				2	Kneebone (2016)
Maungataketake	Te Ahumata				2	Kneebone (2016)
Maungataketake	Te Ahumata				2	Kneebone (2016)
Maungataketake	Te Ahumata				2	Kneebone (2016)
Maungataketake	Te Ahumata				2	Kneebone (2016)
Maungataketake	Te Ahumata				2	Kneebone (2016)
Maungataketake	Te Ahumata				2	Kneebone (2016)
Maungataketake	Te Ahumata				2	Kneebone (2016)
Maungataketake	Te Ahumata				2	Kneebone (2016)
Maungataketake	Te Ahumata				2	Kneebone (2016)
Maungataketake	Te Ahumata				2	Kneebone (2016)
Maungataketake	Te Ahumata				2	Kneebone (2016)
Maungataketake	Te Ahumata				2	Kneebone (2016)
Maungataketake	Te Ahumata				2	Kneebone (2016)
Maungataketake	Te Ahumata				2	Kneebone (2016)
Maungataketake	Te Ahumata				2	Kneebone (2016)
Maungataketake	Te Ahumata				2	Kneebone (2016)
Maungataketake	Te Ahumata				2	Kneebone (2016)
Maungataketake	Te Ahumata				2	Kneebone (2016)
Maungataketake	Te Ahumata				2	Kneebone (2016)
Maungataketake	Te Ahumata				2	Kneebone (2016)
Maungataketake	Mayor Island				1.9	Kneebone (2016)
Maungataketake	Mayor Island				1.9	Kneebone (2016)
Maungataketake	Mayor Island				1.9	Kneebone (2016)
Maungataketake	Mayor Island				1.9	Kneebone (2016)
Maungataketake	Mayor Island				1.9	Kneebone (2016)
Maungataketake	Mayor Island				1.9	Kneebone (2016)
Maungataketake	Mayor Island				1.9	Kneebone (2016)
Maungataketake	Mayor Island				1.9	Kneebone (2016)
Maungataketake	Mayor Island				1.9	Kneebone (2016)
Maungataketake	Mayor Island				1.9	Kneebone (2016)
Maungataketake	Mayor Island				1.9	Kneebone (2016)
Maungataketake	Mayor Island				1.9	Kneebone (2016)
Maungataketake	Mayor Island				1.9	Kneebone (2016)
Maungataketake	Mayor Island				1.9	Kneebone (2016)
Maungataketake	Mayor Island				1.9	Kneebone (2016)
Maungataketake	Mayor Island				1.9	Kneebone (2016)
Maungataketake	Mayor Island				1.9	Kneebone (2016)
Maungataketake	Mayor Island				1.9	Kneebone (2016)
Maungataketake	Mayor Island				1.9	Kneebone (2016)
Maungataketake	Mayor Island				1.9	Kneebone (2016)
Maungataketake	Mayor Island				1.9	Kneebone (2016)
Maungataketake	Mayor Island				1.9	Kneebone (2016)
Maungataketake	Mayor Island				1.9	Kneebone (2016)
Maungataketake	Mayor Island				1.9	Kneebone (2016)
Maungataketake	Mayor Island				1.9	Kneebone (2016)
Maungataketake	Mayor Island				1.9	Kneebone (2016)
Maungataketake	Mayor Island				1.9	Kneebone (2016)
Maungataketake	Mayor Island				1.9	Kneebone (2016)
Maungataketake	Mayor Island				1.9	Kneebone (2016)
Maungataketake	Mayor Island				1.9	Kneebone (2016)
Maungataketake	Mayor Island				1.9	Kneebone (2016)
Maungataketake	Mayor Island				1.9	Kneebone (2016)
Maungataketake	Mayor Island				1.9	Kneebone (2016)
Maungataketake	Mayor Island				1.9	Kneebone (2016)
Maungataketake	Mayor Island				1.9	Kneebone (2016)
Maungataketake	Mayor Island				1.9	Kneebone (2016)
Maungataketake	Mayor Island				1.9	Kneebone (2016)
Maungataketake	Mayor Island				1.9	Kneebone (2016)
Maungataketake	Mayor Island				1.9	Kneebone (2016)
Maungataketake	Mayor Island				1.9	Kneebone (2016)
Maungataketake	Mayor Island				1.9	Kneebone (2016)
Maungataketake	Mayor Island				1.9	Kneebone (2016)
Maungataketake	Mayor Island				1.9	Kneebone (2016)
Maungataketake	Mayor Island				1.9	Kneebone (2016)
Maungataketake	Mayor Island				1.9	Kneebone (2016)
Maungataketake	Mayor Island				1.9	Kneebone (2016)
Maungataketake	Mayor Island				1.9	Kneebone (2016)
Maungataketake	Mayor Island				1.9	Kneebone (2016)
Maungataketake	Mayor Island				1.9	Kneebone (2016)
Maungataketake	Mayor Island				1.9	Kneebone (2016)
Maungataketake	Mayor Island				1.9	Kneebone (2016)
Maungataketake	Mayor Island				1.9	Kneebone (2016)
Maungataketake	Mayor Island				1.9	Kneebone (2016)
Maungataketake	Mayor Island				1.9	Kneebone (2016)
Maungataketake	Mayor Island				1.9	Kneebone (2016)
Maungataketake	Mayor Island				1.9	Kneebone (2016)
Maungataketake	Mayor Island				1.9	Kneebone (2016)
Maungataketake	Mayor Island				1.9	Kneebone (2016)
Maungataketake	Mayor Island				1.9	Kneebone (2016)
Maungataketake	Mayor Island				1.9	Kneebone (2016)
Maungataketake	Mayor Island				1.9	Kneebone (2016)
Maungataketake	Mayor Island				1.9	Kneebone (2016)
Maungataketake	Mayor Island				1.9	Kneebone (2016)
Maungataketake	Mayor Island				1.9	Kneebone (2016)
Maungataketake	Mayor Island				1.9	Kneebone (2016)
Maungataketake	Mayor Island				1.9	Kneebone (2016)
Maungataketake	Mayor Island				1.9	Kneebone (2016)
Maungataketake	Mayor Island				1.9	Kneebone (2016)
Maungataketake	Mayor Island				1.9	Kneebone (2016)
Maungataketake	Mayor Island				1.9	Kneebone (2016)
Maungataketake	Mayor Island				1.9	Kneebone (2016)
Maungataketake	Mayor Island				1.9	Kneebone (2016)
Maungataketake	Mayor Island				1.9	Kneebone (2016)
Maungataketake	Mayor Island				1.9	Kneebone (2016)
Maungataketake	Mayor Island				1.9	Kneebone (2016)
Maungataketake	Mayor Island				1.9	Kneebone (2016)
Maungataketake	Mayor Island				1.9	Kneebone (2016)
Maungataketake	Mayor Island				1.9	Kneebone (2016)
Maungataketake	Mayor Island				1.9	Kneebone (2016)
Maungataketake	Mayor Island				1.9	Kneebone (2016)
Maungataketake	Mayor Island				1.9	Kneebone (2016)
Maungataketake	Mayor Island				1.9	Kneebone (2016)
Maungataketake	Mayor Island				1.9	Kneebone (2016)
Maungataketake	Mayor Island				1.9	Kneebone (2016)
Maungataketake	Mayor Island				1.9	Kneebone (2016)
Maungataketake	Mayor Island				1.9	Kneebone (2016)
Maungataketake	Mayor Island				1.9	Kneebone (2016)
Maungataketake	Mayor Island				1.9	Kneebone (2016)
Maungataketake	Mayor Island				1.9	Kneebone (2016)
Maungataketake	Mayor Island				1.9	Kneebone (2016)
Maungataketake	Mayor Island				1.9	Kneebone (2016)
Maungataketake	Mayor Island				1.9	Kneebone (2016)
Maungataketake	Mayor Island				1.9	Kneebone (2016)
Maungataketake	Mayor Island				1.9	Kneebone (2016)
Maungataketake	Mayor Island				1.9	Kneebone (2016)
Maungataketake	Mayor Island				1.9	Kneebone (2016)
Maungataketake	Mayor Island				1.9	Kneebone (2016)
Maungataketake	Mayor Island				1.9	Kneebone (2016)
Maungataketake	Mayor Island				1.9	Kneebone (2016)
Maungataketake	Mayor Island				1.9	Kneebone (2016)
Maungataketake	Mayor Island				1.9	Kneebone (2016)
Maungataketake	Mayor Island				1.9	Kneebone (2016)
Maungataketake	Mayor Island				1.9	Kneebone (2016)
Maungataketake	Mayor Island				1.9	Kneebone (2016)
Maungataketake	Mayor Island				1.9	Kneebone (2016)
Maungataketake	Mayor Island				1.9	Kneebone (2016)
Maungataketake	Mayor Island				1.9	Kneebone (2016)
Maungataketake	Mayor Island				1.9	Kneebone (2016)
Maungataketake	Mayor Island				1.9	Kneebone (2016)
Maungataketake	Mayor Island				1.9	Kneebone (2016)
Maungataketake	Mayor Island				1.9	Kneebone (2016)
Maungataketake	Mayor Island				1.9	Kneebone (2016)
Maungataketake	Mayor Island				1.9	Kneebone (2016)
Maungataketake	Mayor Island				1.9	Kneebone (2016)
Maungataketake	Mayor Island				1.9	Kneebone (2016)
Maungataketake	Mayor Island				1.9	Kneebone (2016)
Maungataketake	Mayor Island				1.9	Kneebone (2016)
Maungataketake	Mayor Island				1.9	Kneebone (2016)
Maungataketake	Mayor Island				1.9	Kneebone (2016)
Maungataketake	Mayor Island				1.9	Kneebone (2016)
Maungataketake	Mayor Island				1.9	Kneebone (2016)
Maungataketake	Mayor Island				1.9	Kneebone (2016)
Maungataketake	Mayor Island				1.9	Kneebone (2016)
Maungataketake	Mayor Island				1.9	Kneebone (2016)
Maungataketake	Mayor Island				1.9	Kneebone (2016)
Maungataketake	Mayor Island				1.9	Kneebone (2016)
Maungataketake	Mayor Island				1.9	Kneebone (2016)
Maungataketake	Mayor Island				1.9	Kneebone (2016)
Maungataketake	Mayor Island				1.9	Kneebone (2016)
Maungataketake	Mayor Island				1.9	Kneebone (2016)
Maungataketake	Mayor Island				1.9	Kneebone (2016)
Maungataketake	Mayor Island				1.9	Kneebone (2016)
Maungataketake	Mayor Island				1.9	Kneebone (2016)
Maungataketake	Mayor Island				1.9	Kneebone (2016)
Maungataketake	Mayor Island				1.9	Kneebone (2016)
Maungataketake	Mayor Island				1.9	Kneebone (2016)
Maungataketake	Mayor Island				1.9	Kneebone (2016)
Maungataketake	Mayor Island				1.9	Kneebone (2016)
Maungataketake	Mayor Island				1.9	Kneebone (2016)
Maungataketake	Mayor Island				1.9	Kneebone (2016)
Maungataketake	Mayor Island				1.9	Kneebone (2016)
Maungataketake	Mayor Island				1.9	Kneebone (2016)
Maungataketake	Mayor Island				1.9	Kneebone (2016)
Maungataketake	Mayor Island				1.9	Kneebone (2016)
Maungataketake	Mayor Island				1.9	Kneebone (2016)
Maungataketake	Mayor Island				1.9	Kneebone (2016)
Maungataketake	Mayor Island				1.9	Kneebone (2016)
Maungataketake	Mayor Island				1.9	Kneebone (2016)
Maungataketake	Mayor Island				1.9	Kneebone (2016)
Maungataketake	Mayor Island				1.9	Kneebone (2016)
Maungataketake	Mayor Island				1.9	Kneebone (2016)
Maungataketake	Mayor Island				1.9	Kneebone (2016)
Maungataketake	Mayor Island				1.9	Kneebone (2016)
Maungataketake	Mayor Island				1.9	Kneebone (2016)
Maungataketake	Mayor Island				1.9	Kneebone (2016)
Maungataketake	Cooks Beach				1.1	Kneebone (2016)
Maungataketake	Cooks Beach				1.1	Kneebone (2016)
Maungataketake	Cooks Beach				1.1	Kneebone (2016)
Maungataketake	Cooks Beach				1.1	Kneebone (2016)
Maungataketake	Cooks Beach				1.1	Kneebone (2016)
Maungataketake	Cooks Beach				1.1	Kneebone (2016)
Maungataketake	Cooks Beach				1.1	Kneebone (2016)
Maungataketake	Cooks Beach				1.1	Kneebone (2016)
Maungataketake	Hahei				1.1	Kneebone (2016)
Maungataketake	Hahei				1.1	Kneebone (2016)
Maungataketake	Hahei				1.1	Kneebone (2016)
Maungataketake	Hahei				1.1	Kneebone (2016)
Maungataketake	Hahei				1.1	Kneebone (2016)
Maungataketake	Hahei				1.1	Kneebone (2016)
Maungataketake	Hahei				1.1	Kneebone (2016)
Maungataketake	Hahei				1.1	Kneebone (2016)
Maungataketake	Hahei				1.1	Kneebone (2016)
Maungataketake	Hahei				1.1	Kneebone (2016)
Maungataketake	Whangamata				0.9	Kneebone (2016)
Maungataketake	Whangamata				0.9	Kneebone (2016)
Maungataketake	Whangamata				0.9	Kneebone (2016)
Maungataketake	Whangamata				0.9	Kneebone (2016)
Mt Wellington	Te Ahumata	1580	1660	Late	37.7	McCoy and Carpenter (2014)
Mt Wellington	Te Ahumata	1580	1660	Late	11.3	McCoy and Carpenter (2014)
Mt Wellington	Mayor Island	1580	1660	Late	10.89	McCoy and Carpenter (2014)
Mt Wellington	Te Ahumata	1580	1660	Late	9.98	McCoy and Carpenter (2014)
Mt Wellington	Cooks Beach	1580	1660	Late	9.2	McCoy and Carpenter (2014)
Mt Wellington	Te Ahumata	1580	1660	Late	8.59	McCoy and Carpenter (2014)
Mt Wellington	Te Ahumata	1580	1660	Late	6.4	McCoy and Carpenter (2014)
Mt Wellington	Mayor Island	1580	1660	Late	6.36	McCoy and Carpenter (2014)
Mt Wellington	Te Ahumata	1580	1660	Late	6.16	McCoy and Carpenter (2014)
Mt Wellington	Mayor Island	1580	1660	Late	5.74	McCoy and Carpenter (2014)
Mt Wellington	Te Ahumata	1580	1660	Late	5.19	McCoy and Carpenter (2014)
Mt Wellington	Mayor Island	1580	1660	Late	4.87	McCoy and Carpenter (2014)
Mt Wellington	Te Ahumata	1580	1660	Late	4.66	McCoy and Carpenter (2014)
Mt Wellington	Te Ahumata	1580	1660	Late	4.47	McCoy and Carpenter (2014)
Mt Wellington	Te Ahumata	1580	1660	Late	4	McCoy and Carpenter (2014)
Mt Wellington	Hahei	1580	1660	Late	3.95	McCoy and Carpenter (2014)
Mt Wellington	Te Ahumata	1580	1660	Late	3.3	McCoy and Carpenter (2014)
Mt Wellington	Te Ahumata	1580	1660	Late	3.25	McCoy and Carpenter (2014)
Mt Wellington	Rotorua	1580	1660	Late	2.91	McCoy and Carpenter (2014)
Mt Wellington	Te Ahumata	1580	1660	Late	2.76	McCoy and Carpenter (2014)
Mt Wellington	Te Ahumata	1580	1660	Late	2.75	McCoy and Carpenter (2014)
Mt Wellington	Te Ahumata	1580	1660	Late	2.69	McCoy and Carpenter (2014)
Mt Wellington	Te Ahumata	1580	1660	Late	2.65	McCoy and Carpenter (2014)
Mt Wellington	Mayor Island	1580	1660	Late	2.47	McCoy and Carpenter (2014)
Mt Wellington	Te Ahumata	1580	1660	Late	2.37	McCoy and Carpenter (2014)
Mt Wellington	Mayor Island	1580	1660	Late	2.31	McCoy and Carpenter (2014)
Mt Wellington	Te Ahumata	1580	1660	Late	2.23	McCoy and Carpenter (2014)
Mt Wellington	Te Ahumata	1580	1660	Late	2.22	McCoy and Carpenter (2014)
Mt Wellington	Cooks Beach	1580	1660	Late	2.2	McCoy and Carpenter (2014)
Mt Wellington	Te Ahumata	1580	1660	Late	2.19	McCoy and Carpenter (2014)
Mt Wellington	Mayor Island	1580	1660	Late	2.09	McCoy and Carpenter (2014)
Mt Wellington	Te Ahumata	1580	1660	Late	2.08	McCoy and Carpenter (2014)
Mt Wellington	Te Ahumata	1580	1660	Late	2.07	McCoy and Carpenter (2014)
Mt Wellington	Te Ahumata	1580	1660	Late	2.05	McCoy and Carpenter (2014)
Mt Wellington	Cooks Beach	1580	1660	Late	1.97	McCoy and Carpenter (2014)
Mt Wellington	Te Ahumata	1580	1660	Late	1.93	McCoy and Carpenter (2014)
Mt Wellington	Te Ahumata	1580	1660	Late	1.85	McCoy and Carpenter (2014)
Mt Wellington	Te Ahumata	1580	1660	Late	1.83	McCoy and Carpenter (2014)
Mt Wellington	Mayor Island	1580	1660	Late	1.78	McCoy and Carpenter (2014)
Mt Wellington	Fanal Island	1580	1660	Late	1.68	McCoy and Carpenter (2014)
Mt Wellington	Mayor Island	1580	1660	Late	1.63	McCoy and Carpenter (2014)
Mt Wellington	Te Ahumata	1580	1660	Late	1.55	McCoy and Carpenter (2014)
Mt Wellington	Te Ahumata	1580	1660	Late	1.52	McCoy and Carpenter (2014)
Mt Wellington	Te Ahumata	1580	1660	Late	1.48	McCoy and Carpenter (2014)
Mt Wellington	Te Ahumata	1580	1660	Late	1.47	McCoy and Carpenter (2014)
Mt Wellington	Te Ahumata	1580	1660	Late	1.41	McCoy and Carpenter (2014)
Mt Wellington	Te Ahumata	1580	1660	Late	1.34	McCoy and Carpenter (2014)
Mt Wellington	Te Ahumata	1580	1660	Late	1.29	McCoy and Carpenter (2014)
Mt Wellington	Te Ahumata	1580	1660	Late	1.29	McCoy and Carpenter (2014)
Mt Wellington	Te Ahumata	1580	1660	Late	1.25	McCoy and Carpenter (2014)
Mt Wellington	Te Ahumata	1580	1660	Late	1.23	McCoy and Carpenter (2014)
Mt Wellington	Te Ahumata	1580	1660	Late	1.22	McCoy and Carpenter (2014)
Mt Wellington	Te Ahumata	1580	1660	Late	1.2	McCoy and Carpenter (2014)
Mt Wellington	Te Ahumata	1580	1660	Late	1.16	McCoy and Carpenter (2014)
Mt Wellington	Te Ahumata	1580	1660	Late	1.14	McCoy and Carpenter (2014)
Mt Wellington	Mayor Island	1580	1660	Late	1.12	McCoy and Carpenter (2014)
Mt Wellington	Te Ahumata	1580	1660	Late	1.11	McCoy and Carpenter (2014)
Mt Wellington	Te Ahumata	1580	1660	Late	1.08	McCoy and Carpenter (2014)
Mt Wellington	Te Ahumata	1580	1660	Late	1.06	McCoy and Carpenter (2014)
Mt Wellington	Te Ahumata	1580	1660	Late	1.02	McCoy and Carpenter (2014)
Mt Wellington	Te Ahumata	1580	1660	Late	1	McCoy and Carpenter (2014)
Mt Wellington	Fanal Island	1580	1660	Late	0.97	McCoy and Carpenter (2014)
Mt Wellington	Te Ahumata	1580	1660	Late	0.97	McCoy and Carpenter (2014)
Mt Wellington	Te Ahumata	1580	1660	Late	0.97	McCoy and Carpenter (2014)
Mt Wellington	Te Ahumata	1580	1660	Late	0.94	McCoy and Carpenter (2014)
Mt Wellington	Te Ahumata	1580	1660	Late	0.91	McCoy and Carpenter (2014)
Mt Wellington	Te Ahumata	1580	1660	Late	0.9	McCoy and Carpenter (2014)
Mt Wellington	Te Ahumata	1580	1660	Late	0.89	McCoy and Carpenter (2014)
Mt Wellington	Te Ahumata	1580	1660	Late	0.77	McCoy and Carpenter (2014)
Mt Wellington	Te Ahumata	1580	1660	Late	0.77	McCoy and Carpenter (2014)
Mt Wellington	Te Ahumata	1580	1660	Late	0.75	McCoy and Carpenter (2014)
Mt Wellington	Te Ahumata	1580	1660	Late	0.74	McCoy and Carpenter (2014)
Mt Wellington	Te Ahumata	1580	1660	Late	0.7	McCoy and Carpenter (2014)
Mt Wellington	Te Ahumata	1580	1660	Late	0.66	McCoy and Carpenter (2014)
Mt Wellington	Te Ahumata	1580	1660	Late	0.64	McCoy and Carpenter (2014)
Mt Wellington	Te Ahumata	1580	1660	Late	0.64	McCoy and Carpenter (2014)
Mt Wellington	Te Ahumata	1580	1660	Late	0.64	McCoy and Carpenter (2014)
Mt Wellington	Te Ahumata	1580	1660	Late	0.62	McCoy and Carpenter (2014)
Mt Wellington	Te Ahumata	1580	1660	Late	0.6	McCoy and Carpenter (2014)
Mt Wellington	Te Ahumata	1580	1660	Late	0.6	McCoy and Carpenter (2014)
Mt Wellington	Te Ahumata	1580	1660	Late	0.58	McCoy and Carpenter (2014)
Mt Wellington	Te Ahumata	1580	1660	Late	0.54	McCoy and Carpenter (2014)
Mt Wellington	Hahei	1580	1660	Late	0.53	McCoy and Carpenter (2014)
Mt Wellington	Te Ahumata	1580	1660	Late	0.53	McCoy and Carpenter (2014)
Mt Wellington	Te Ahumata	1580	1660	Late	0.51	McCoy and Carpenter (2014)
Mt Wellington	Te Ahumata	1580	1660	Late	0.5	McCoy and Carpenter (2014)
Mt Wellington	Te Ahumata	1580	1660	Late	0.49	McCoy and Carpenter (2014)
Mt Wellington	Te Ahumata	1580	1660	Late	0.49	McCoy and Carpenter (2014)
Mt Wellington	Te Ahumata	1580	1660	Late	0.48	McCoy and Carpenter (2014)
Mt Wellington	Te Ahumata	1580	1660	Late	0.48	McCoy and Carpenter (2014)
Mt Wellington	Te Ahumata	1580	1660	Late	0.48	McCoy and Carpenter (2014)
Mt Wellington	Te Ahumata	1580	1660	Late	0.46	McCoy and Carpenter (2014)
Mt Wellington	Te Ahumata	1580	1660	Late	0.45	McCoy and Carpenter (2014)
Mt Wellington	Fanal Island	1580	1660	Late	0.42	McCoy and Carpenter (2014)
Mt Wellington	Mayor Island	1580	1660	Late	0.42	McCoy and Carpenter (2014)
Mt Wellington	Te Ahumata	1580	1660	Late	0.39	McCoy and Carpenter (2014)
Mt Wellington	Te Ahumata	1580	1660	Late	0.39	McCoy and Carpenter (2014)
Mt Wellington	Te Ahumata	1580	1660	Late	0.38	McCoy and Carpenter (2014)
Mt Wellington	Cooks Beach	1580	1660	Late	0.36	McCoy and Carpenter (2014)
Mt Wellington	Te Ahumata	1580	1660	Late	0.36	McCoy and Carpenter (2014)
Mt Wellington	Te Ahumata	1580	1660	Late	0.36	McCoy and Carpenter (2014)
Mt Wellington	Te Ahumata	1580	1660	Late	0.35	McCoy and Carpenter (2014)
Mt Wellington	Te Ahumata	1580	1660	Late	0.35	McCoy and Carpenter (2014)
Mt Wellington	Te Ahumata	1580	1660	Late	0.35	McCoy and Carpenter (2014)
Mt Wellington	Te Ahumata	1580	1660	Late	0.34	McCoy and Carpenter (2014)
Mt Wellington	Te Ahumata	1580	1660	Late	0.34	McCoy and Carpenter (2014)
Mt Wellington	Te Ahumata	1580	1660	Late	0.32	McCoy and Carpenter (2014)
Mt Wellington	Huruiki	1580	1660	Late	0.31	McCoy and Carpenter (2014)
Mt Wellington	Fanal Island	1580	1660	Late	0.29	McCoy and Carpenter (2014)
Mt Wellington	Te Ahumata	1580	1660	Late	0.28	McCoy and Carpenter (2014)
Mt Wellington	Te Ahumata	1580	1660	Late	0.28	McCoy and Carpenter (2014)
Mt Wellington	Te Ahumata	1580	1660	Late	0.28	McCoy and Carpenter (2014)
Mt Wellington	Mayor Island	1580	1660	Late	0.27	McCoy and Carpenter (2014)
Mt Wellington	Te Ahumata	1580	1660	Late	0.27	McCoy and Carpenter (2014)
Mt Wellington	Te Ahumata	1580	1660	Late	0.27	McCoy and Carpenter (2014)
Mt Wellington	Mayor Island	1580	1660	Late	0.25	McCoy and Carpenter (2014)
Mt Wellington	Fanal Island	1580	1660	Late	0.24	McCoy and Carpenter (2014)
Mt Wellington	Te Ahumata	1580	1660	Late	0.23	McCoy and Carpenter (2014)
Mt Wellington	Te Ahumata	1580	1660	Late	0.22	McCoy and Carpenter (2014)
Mt Wellington	Te Ahumata	1580	1660	Late	0.19	McCoy and Carpenter (2014)
Mt Wellington	Mayor Island	1580	1660	Late	0.16	McCoy and Carpenter (2014)
Mt Wellington	Te Ahumata	1580	1660	Late	0.16	McCoy and Carpenter (2014)
Mt Wellington	Te Ahumata	1580	1660	Late	0.15	McCoy and Carpenter (2014)
Mt Wellington	Hahei	1580	1660	Late	0.14	McCoy and Carpenter (2014)
Mt Wellington	Mayor Island	1580	1660	Late	0.13	McCoy and Carpenter (2014)
Oneroa	Cooks Beach					GMI
Oneroa	Cooks Beach					GMI
Oneroa	Cooks Beach					GMI
Oneroa	Cooks Beach					GMI
Oneroa	Cooks Beach					GMI
Oneroa	Hahei					GMI
Oneroa	Hahei					GMI
Oneroa	Huruiki					GMI
Oneroa	Mayor Island					GMI
Oneroa	Mayor Island					GMI
Oneroa	Mayor Island					GMI
Oneroa	Mayor Island					GMI
Oneroa	Mayor Island					GMI
Oneroa	Mayor Island					GMI
Oneroa	Mayor Island					GMI
Oneroa	Mayor Island					GMI
Oneroa	Mayor Island					GMI
Oneroa	Mayor Island					GMI
Oneroa	Mayor Island					GMI
Oneroa	Mayor Island					GMI
Oneroa	Mayor Island					GMI
Oneroa	Mayor Island					GMI
Oneroa	Mayor Island					GMI
Oneroa	Mayor Island					GMI
Oneroa	Mayor Island					GMI
Oneroa	Mayor Island					GMI
Oneroa	Mayor Island					GMI
Oneroa	Mayor Island					GMI
Oneroa	Mayor Island					GMI
Oneroa	Mayor Island					GMI
Oneroa	Mayor Island					GMI
Oneroa	Mayor Island					GMI
Oneroa	Mayor Island					GMI
Oneroa	Mayor Island					GMI
Oneroa	Mayor Island					GMI
Oneroa	Mayor Island					GMI
Oneroa	Mayor Island					GMI
Oneroa	Mayor Island					GMI
Oneroa	Mayor Island					GMI
Oneroa	Rotorua					GMI
Pig Bay	Cooks Beach	1325	1600	Early		Cruickshank (2011)
Pig Bay	Cooks Beach	1325	1600	Early		Cruickshank (2011)
Pig Bay	Hahei	1325	1600	Early		Cruickshank (2011)
Pig Bay	Hahei	1325	1600	Early		Cruickshank (2011)
Pig Bay	Hahei	1325	1600	Early		Cruickshank (2011)
Pig Bay	Hahei	1325	1600	Early		Cruickshank (2011)
Pig Bay	Hahei	1325	1600	Early		Cruickshank (2011)
Pig Bay	Mayor Island	1325	1600	Early		Cruickshank (2011)
Pig Bay	Mayor Island	1325	1600	Early		Cruickshank (2011)
Pig Bay	Mayor Island	1325	1600	Early		Cruickshank (2011)
Pig Bay	Mayor Island	1325	1600	Early		Cruickshank (2011)
Pig Bay	Mayor Island	1325	1600	Early		Cruickshank (2011)
Pig Bay	Mayor Island	1325	1600	Early		Cruickshank (2011)
Pig Bay	Mayor Island	1325	1600	Early		Cruickshank (2011)
Pig Bay	Mayor Island	1325	1600	Early		Cruickshank (2011)
Pig Bay	Mayor Island	1325	1600	Early		Cruickshank (2011)
Pig Bay	Mayor Island	1325	1600	Early		Cruickshank (2011)
Pig Bay	Mayor Island	1325	1600	Early		Cruickshank (2011)
Pig Bay	Mayor Island	1325	1600	Early		Cruickshank (2011)
Pig Bay	Mayor Island	1325	1600	Early		Cruickshank (2011)
Pig Bay	Mayor Island	1325	1600	Early		Cruickshank (2011)
Pig Bay	Mayor Island	1325	1600	Early		Cruickshank (2011)
Pig Bay	Mayor Island	1325	1600	Early		Cruickshank (2011)
Pig Bay	Mayor Island	1325	1600	Early		Cruickshank (2011)
Pig Bay	Mayor Island	1325	1600	Early		Cruickshank (2011)
Pig Bay	Mayor Island	1325	1600	Early		Cruickshank (2011)
Pig Bay	Mayor Island	1325	1600	Early		Cruickshank (2011)
Pig Bay	Mayor Island	1325	1600	Early		Cruickshank (2011)
Pig Bay	Mayor Island	1325	1600	Early		Cruickshank (2011)
Pig Bay	Mayor Island	1325	1600	Early		Cruickshank (2011)
Pig Bay	Mayor Island	1325	1600	Early		Cruickshank (2011)
Pig Bay	Mayor Island	1325	1600	Early		Cruickshank (2011)
Pig Bay	Mayor Island	1325	1600	Early		Cruickshank (2011)
Pig Bay	Mayor Island	1325	1600	Early		Cruickshank (2011)
Pig Bay	Mayor Island	1325	1600	Early		Cruickshank (2011)
Pig Bay	Mayor Island	1325	1600	Early		Cruickshank (2011)
Pig Bay	Mayor Island	1325	1600	Early		Cruickshank (2011)
Pig Bay	Mayor Island	1325	1600	Early		Cruickshank (2011)
Pig Bay	Mayor Island	1325	1600	Early		Cruickshank (2011)
Pig Bay	Mayor Island	1325	1600	Early		Cruickshank (2011)
Pig Bay	Mayor Island	1325	1600	Early		Cruickshank (2011)
Pig Bay	Mayor Island	1325	1600	Early		Cruickshank (2011)
Pig Bay	Mayor Island	1325	1600	Early		Cruickshank (2011)
Pig Bay	Mayor Island	1325	1600	Early		Cruickshank (2011)
Pig Bay	Mayor Island	1325	1600	Early		Cruickshank (2011)
Pig Bay	Mayor Island	1325	1600	Early		Cruickshank (2011)
Pig Bay	Mayor Island	1325	1600	Early		Cruickshank (2011)
Pig Bay	Mayor Island	1325	1600	Early		Cruickshank (2011)
Pig Bay	Mayor Island	1325	1600	Early		Cruickshank (2011)
Pig Bay	Mayor Island	1325	1600	Early		Cruickshank (2011)
Pig Bay	Mayor Island	1325	1600	Early		Cruickshank (2011)
Pig Bay	Mayor Island	1325	1600	Early		Cruickshank (2011)
Pig Bay	Mayor Island	1325	1600	Early		Cruickshank (2011)
Pig Bay	Mayor Island	1325	1600	Early		Cruickshank (2011)
Pig Bay	Mayor Island	1325	1600	Early		Cruickshank (2011)
Pig Bay	Mayor Island	1325	1600	Early		Cruickshank (2011)
Pig Bay	Mayor Island	1325	1600	Early		Cruickshank (2011)
Pig Bay	Mayor Island	1325	1600	Early		Cruickshank (2011)
Pig Bay	Mayor Island	1325	1600	Early		Cruickshank (2011)
Pig Bay	Mayor Island	1325	1600	Early		Cruickshank (2011)
Pig Bay	Mayor Island	1325	1600	Early		Cruickshank (2011)
Pig Bay	Mayor Island	1325	1600	Early		Cruickshank (2011)
Pig Bay	Whangamata	1325	1600	Early		Cruickshank (2011)
Pig Bay	Whangamata	1325	1600	Early		Cruickshank (2011)
Pig Bay	Whangamata	1325	1600	Early		Cruickshank (2011)
Pig Bay	Whangamata	1325	1600	Early		Cruickshank (2011)
Ponui Island	Cooks Beach	1325	1600	Early		Cruickshank (2011)
Ponui Island	Cooks Beach	1325	1600	Early		Cruickshank (2011)
Ponui Island	Cooks Beach	1325	1600	Early		Cruickshank (2011)
Ponui Island	Cooks Beach	1325	1600	Early		Cruickshank (2011)
Ponui Island	Fanal Island	1325	1600	Early		Cruickshank (2011)
Ponui Island	Fanal Island	1325	1600	Early		Cruickshank (2011)
Ponui Island	Hahei	1325	1600	Early		Cruickshank (2011)
Ponui Island	Hahei	1325	1600	Early		Cruickshank (2011)
Ponui Island	Hahei	1325	1600	Early		Cruickshank (2011)
Ponui Island	Hahei	1325	1600	Early		Cruickshank (2011)
Ponui Island	Hahei	1325	1600	Early		Cruickshank (2011)
Ponui Island	Hahei	1325	1600	Early		Cruickshank (2011)
Ponui Island	Hahei	1325	1600	Early		Cruickshank (2011)
Ponui Island	Hahei	1325	1600	Early		Cruickshank (2011)
Ponui Island	Hahei	1325	1600	Early		Cruickshank (2011)
Ponui Island	Hahei	1325	1600	Early		Cruickshank (2011)
Ponui Island	Hahei	1325	1600	Early		Cruickshank (2011)
Ponui Island	Hahei	1325	1600	Early		Cruickshank (2011)
Ponui Island	Hahei	1325	1600	Early		Cruickshank (2011)
Ponui Island	Hahei	1325	1600	Early		Cruickshank (2011)
Ponui Island	Hahei	1325	1600	Early		Cruickshank (2011)
Ponui Island	Hahei	1325	1600	Early		Cruickshank (2011)
Ponui Island	Hahei	1325	1600	Early		Cruickshank (2011)
Ponui Island	Hahei	1325	1600	Early		Cruickshank (2011)
Ponui Island	Hahei	1325	1600	Early		Cruickshank (2011)
Ponui Island	Hahei	1325	1600	Early		Cruickshank (2011)
Ponui Island	Hahei	1325	1600	Early		Cruickshank (2011)
Ponui Island	Hahei	1325	1600	Early		Cruickshank (2011)
Ponui Island	Hahei	1325	1600	Early		Cruickshank (2011)
Ponui Island	Hahei	1325	1600	Early		Cruickshank (2011)
Ponui Island	Hahei	1325	1600	Early		Cruickshank (2011)
Ponui Island	Hahei	1325	1600	Early		Cruickshank (2011)
Ponui Island	Hahei	1325	1600	Early		Cruickshank (2011)
Ponui Island	Hahei	1325	1600	Early		Cruickshank (2011)
Ponui Island	Hahei	1325	1600	Early		Cruickshank (2011)
Ponui Island	Hahei	1325	1600	Early		Cruickshank (2011)
Ponui Island	Hahei	1325	1600	Early		Cruickshank (2011)
Ponui Island	Hahei	1325	1600	Early		Cruickshank (2011)
Ponui Island	Hahei	1325	1600	Early		Cruickshank (2011)
Ponui Island	Hahei	1325	1600	Early		Cruickshank (2011)
Ponui Island	Hahei	1325	1600	Early		Cruickshank (2011)
Ponui Island	Hahei	1325	1600	Early		Cruickshank (2011)
Ponui Island	Hahei	1325	1600	Early		Cruickshank (2011)
Ponui Island	Hahei	1325	1600	Early		Cruickshank (2011)
Ponui Island	Hahei	1325	1600	Early		Cruickshank (2011)
Ponui Island	Hahei	1325	1600	Early		Cruickshank (2011)
Ponui Island	Hahei	1325	1600	Early		Cruickshank (2011)
Ponui Island	Hahei	1325	1600	Early		Cruickshank (2011)
Ponui Island	Hahei	1325	1600	Early		Cruickshank (2011)
Ponui Island	Hahei	1325	1600	Early		Cruickshank (2011)
Ponui Island	Hahei	1325	1600	Early		Cruickshank (2011)
Ponui Island	Hahei	1325	1600	Early		Cruickshank (2011)
Ponui Island	Hahei	1325	1600	Early		Cruickshank (2011)
Ponui Island	Hahei	1325	1600	Early		Cruickshank (2011)
Ponui Island	Hahei	1325	1600	Early		Cruickshank (2011)
Ponui Island	Hahei	1325	1600	Early		Cruickshank (2011)
Ponui Island	Hahei	1325	1600	Early		Cruickshank (2011)
Ponui Island	Hahei	1325	1600	Early		Cruickshank (2011)
Ponui Island	Hahei	1325	1600	Early		Cruickshank (2011)
Ponui Island	Hahei	1325	1600	Early		Cruickshank (2011)
Ponui Island	Hahei	1325	1600	Early		Cruickshank (2011)
Ponui Island	Hahei	1325	1600	Early		Cruickshank (2011)
Ponui Island	Hahei	1325	1600	Early		Cruickshank (2011)
Ponui Island	Hahei	1325	1600	Early		Cruickshank (2011)
Ponui Island	Hahei	1325	1600	Early		Cruickshank (2011)
Ponui Island	Hahei	1325	1600	Early		Cruickshank (2011)
Ponui Island	Hahei	1325	1600	Early		Cruickshank (2011)
Ponui Island	Hahei	1325	1600	Early		Cruickshank (2011)
Ponui Island	Hahei	1325	1600	Early		Cruickshank (2011)
Ponui Island	Hahei	1325	1600	Early		Cruickshank (2011)
Ponui Island	Hahei	1325	1600	Early		Cruickshank (2011)
Ponui Island	Hahei	1325	1600	Early		Cruickshank (2011)
Ponui Island	Hahei	1325	1600	Early		Cruickshank (2011)
Ponui Island	Hahei	1325	1600	Early		Cruickshank (2011)
Ponui Island	Hahei	1325	1600	Early		Cruickshank (2011)
Ponui Island	Hahei	1325	1600	Early		Cruickshank (2011)
Ponui Island	Hahei	1325	1600	Early		Cruickshank (2011)
Ponui Island	Hahei	1325	1600	Early		Cruickshank (2011)
Ponui Island	Hahei	1325	1600	Early		Cruickshank (2011)
Ponui Island	Hahei	1325	1600	Early		Cruickshank (2011)
Ponui Island	Hahei	1325	1600	Early		Cruickshank (2011)
Ponui Island	Hahei	1325	1600	Early		Cruickshank (2011)
Ponui Island	Hahei	1325	1600	Early		Cruickshank (2011)
Ponui Island	Hahei	1325	1600	Early		Cruickshank (2011)
Ponui Island	Hahei	1325	1600	Early		Cruickshank (2011)
Ponui Island	Hahei	1325	1600	Early		Cruickshank (2011)
Ponui Island	Hahei	1325	1600	Early		Cruickshank (2011)
Ponui Island	Hahei	1325	1600	Early		Cruickshank (2011)
Ponui Island	Hahei	1325	1600	Early		Cruickshank (2011)
Ponui Island	Hahei	1325	1600	Early		Cruickshank (2011)
Ponui Island	Hahei	1325	1600	Early		Cruickshank (2011)
Ponui Island	Hahei	1325	1600	Early		Cruickshank (2011)
Ponui Island	Hahei	1325	1600	Early		Cruickshank (2011)
Ponui Island	Hahei	1325	1600	Early		Cruickshank (2011)
Ponui Island	Hahei	1325	1600	Early		Cruickshank (2011)
Ponui Island	Hahei	1325	1600	Early		Cruickshank (2011)
Ponui Island	Hahei	1325	1600	Early		Cruickshank (2011)
Ponui Island	Hahei	1325	1600	Early		Cruickshank (2011)
Ponui Island	Huruiki	1325	1600	Early		Cruickshank (2011)
Ponui Island	Maketu	1325	1600	Early		Cruickshank (2011)
Ponui Island	Maketu	1325	1600	Early		Cruickshank (2011)
Ponui Island	Maketu	1325	1600	Early		Cruickshank (2011)
Ponui Island	Maketu	1325	1600	Early		Cruickshank (2011)
Ponui Island	Maketu	1325	1600	Early		Cruickshank (2011)
Ponui Island	Maketu	1325	1600	Early		Cruickshank (2011)
Ponui Island	Maketu	1325	1600	Early		Cruickshank (2011)
Ponui Island	Maketu	1325	1600	Early		Cruickshank (2011)
Ponui Island	Maketu	1325	1600	Early		Cruickshank (2011)
Ponui Island	Maketu	1325	1600	Early		Cruickshank (2011)
Ponui Island	Maketu	1325	1600	Early		Cruickshank (2011)
Ponui Island	Maketu	1325	1600	Early		Cruickshank (2011)
Ponui Island	Maketu	1325	1600	Early		Cruickshank (2011)
Ponui Island	Maketu	1325	1600	Early		Cruickshank (2011)
Ponui Island	Maketu	1325	1600	Early		Cruickshank (2011)
Ponui Island	Maketu	1325	1600	Early		Cruickshank (2011)
Ponui Island	Maketu	1325	1600	Early		Cruickshank (2011)
Ponui Island	Maketu	1325	1600	Early		Cruickshank (2011)
Ponui Island	Maketu	1325	1600	Early		Cruickshank (2011)
Ponui Island	Maketu	1325	1600	Early		Cruickshank (2011)
Ponui Island	Maketu	1325	1600	Early		Cruickshank (2011)
Ponui Island	Maketu	1325	1600	Early		Cruickshank (2011)
Ponui Island	Maketu	1325	1600	Early		Cruickshank (2011)
Ponui Island	Maketu	1325	1600	Early		Cruickshank (2011)
Ponui Island	Maketu	1325	1600	Early		Cruickshank (2011)
Ponui Island	Maketu	1325	1600	Early		Cruickshank (2011)
Ponui Island	Maketu	1325	1600	Early		Cruickshank (2011)
Ponui Island	Maketu	1325	1600	Early		Cruickshank (2011)
Ponui Island	Maketu	1325	1600	Early		Cruickshank (2011)
Ponui Island	Maketu	1325	1600	Early		Cruickshank (2011)
Ponui Island	Maketu	1325	1600	Early		Cruickshank (2011)
Ponui Island	Mayor Island	1325	1600	Early		Cruickshank (2011)
Ponui Island	Mayor Island	1325	1600	Early		Cruickshank (2011)
Ponui Island	Mayor Island	1325	1600	Early		Cruickshank (2011)
Ponui Island	Mayor Island	1325	1600	Early		Cruickshank (2011)
Ponui Island	Mayor Island	1325	1600	Early		Cruickshank (2011)
Ponui Island	Mayor Island	1325	1600	Early		Cruickshank (2011)
Ponui Island	Mayor Island	1325	1600	Early		Cruickshank (2011)
Ponui Island	Mayor Island	1325	1600	Early		Cruickshank (2011)
Ponui Island	Mayor Island	1325	1600	Early		Cruickshank (2011)
Ponui Island	Mayor Island	1325	1600	Early		Cruickshank (2011)
Ponui Island	Mayor Island	1325	1600	Early		Cruickshank (2011)
Ponui Island	Mayor Island	1325	1600	Early		Cruickshank (2011)
Ponui Island	Mayor Island	1325	1600	Early		Cruickshank (2011)
Ponui Island	Mayor Island	1325	1600	Early		Cruickshank (2011)
Ponui Island	Mayor Island	1325	1600	Early		Cruickshank (2011)
Ponui Island	Mayor Island	1325	1600	Early		Cruickshank (2011)
Ponui Island	Mayor Island	1325	1600	Early		Cruickshank (2011)
Ponui Island	Mayor Island	1325	1600	Early		Cruickshank (2011)
Ponui Island	Mayor Island	1325	1600	Early		Cruickshank (2011)
Ponui Island	Mayor Island	1325	1600	Early		Cruickshank (2011)
Ponui Island	Mayor Island	1325	1600	Early		Cruickshank (2011)
Ponui Island	Mayor Island	1325	1600	Early		Cruickshank (2011)
Ponui Island	Mayor Island	1325	1600	Early		Cruickshank (2011)
Ponui Island	Mayor Island	1325	1600	Early		Cruickshank (2011)
Ponui Island	Mayor Island	1325	1600	Early		Cruickshank (2011)
Ponui Island	Mayor Island	1325	1600	Early		Cruickshank (2011)
Ponui Island	Mayor Island	1325	1600	Early		Cruickshank (2011)
Ponui Island	Mayor Island	1325	1600	Early		Cruickshank (2011)
Ponui Island	Mayor Island	1325	1600	Early		Cruickshank (2011)
Ponui Island	Mayor Island	1325	1600	Early		Cruickshank (2011)
Ponui Island	Mayor Island	1325	1600	Early		Cruickshank (2011)
Ponui Island	Mayor Island	1325	1600	Early		Cruickshank (2011)
Ponui Island	Mayor Island	1325	1600	Early		Cruickshank (2011)
Ponui Island	Mayor Island	1325	1600	Early		Cruickshank (2011)
Ponui Island	Mayor Island	1325	1600	Early		Cruickshank (2011)
Ponui Island	Mayor Island	1325	1600	Early		Cruickshank (2011)
Ponui Island	Mayor Island	1325	1600	Early		Cruickshank (2011)
Ponui Island	Mayor Island	1325	1600	Early		Cruickshank (2011)
Ponui Island	Mayor Island	1325	1600	Early		Cruickshank (2011)
Ponui Island	Mayor Island	1325	1600	Early		Cruickshank (2011)
Ponui Island	Mayor Island	1325	1600	Early		Cruickshank (2011)
Ponui Island	Mayor Island	1325	1600	Early		Cruickshank (2011)
Ponui Island	Mayor Island	1325	1600	Early		Cruickshank (2011)
Ponui Island	Mayor Island	1325	1600	Early		Cruickshank (2011)
Ponui Island	Mayor Island	1325	1600	Early		Cruickshank (2011)
Ponui Island	Mayor Island	1325	1600	Early		Cruickshank (2011)
Ponui Island	Mayor Island	1325	1600	Early		Cruickshank (2011)
Ponui Island	Mayor Island	1325	1600	Early		Cruickshank (2011)
Ponui Island	Mayor Island	1325	1600	Early		Cruickshank (2011)
Ponui Island	Mayor Island	1325	1600	Early		Cruickshank (2011)
Ponui Island	Mayor Island	1325	1600	Early		Cruickshank (2011)
Ponui Island	Mayor Island	1325	1600	Early		Cruickshank (2011)
Ponui Island	Mayor Island	1325	1600	Early		Cruickshank (2011)
Ponui Island	Mayor Island	1325	1600	Early		Cruickshank (2011)
Ponui Island	Mayor Island	1325	1600	Early		Cruickshank (2011)
Ponui Island	Mayor Island	1325	1600	Early		Cruickshank (2011)
Ponui Island	Mayor Island	1325	1600	Early		Cruickshank (2011)
Ponui Island	Mayor Island	1325	1600	Early		Cruickshank (2011)
Ponui Island	Mayor Island	1325	1600	Early		Cruickshank (2011)
Ponui Island	Mayor Island	1325	1600	Early		Cruickshank (2011)
Ponui Island	Mayor Island	1325	1600	Early		Cruickshank (2011)
Ponui Island	Mayor Island	1325	1600	Early		Cruickshank (2011)
Ponui Island	Mayor Island	1325	1600	Early		Cruickshank (2011)
Ponui Island	Mayor Island	1325	1600	Early		Cruickshank (2011)
Ponui Island	Mayor Island	1325	1600	Early		Cruickshank (2011)
Ponui Island	Mayor Island	1325	1600	Early		Cruickshank (2011)
Ponui Island	Mayor Island	1325	1600	Early		Cruickshank (2011)
Ponui Island	Mayor Island	1325	1600	Early		Cruickshank (2011)
Ponui Island	Mayor Island	1325	1600	Early		Cruickshank (2011)
Ponui Island	Mayor Island	1325	1600	Early		Cruickshank (2011)
Ponui Island	Mayor Island	1325	1600	Early		Cruickshank (2011)
Ponui Island	Mayor Island	1325	1600	Early		Cruickshank (2011)
Ponui Island	Mayor Island	1325	1600	Early		Cruickshank (2011)
Ponui Island	Mayor Island	1325	1600	Early		Cruickshank (2011)
Ponui Island	Mayor Island	1325	1600	Early		Cruickshank (2011)
Ponui Island	Mayor Island	1325	1600	Early		Cruickshank (2011)
Ponui Island	Mayor Island	1325	1600	Early		Cruickshank (2011)
Ponui Island	Mayor Island	1325	1600	Early		Cruickshank (2011)
Ponui Island	Mayor Island	1325	1600	Early		Cruickshank (2011)
Ponui Island	Mayor Island	1325	1600	Early		Cruickshank (2011)
Ponui Island	Mayor Island	1325	1600	Early		Cruickshank (2011)
Ponui Island	Mayor Island	1325	1600	Early		Cruickshank (2011)
Ponui Island	Mayor Island	1325	1600	Early		Cruickshank (2011)
Ponui Island	Mayor Island	1325	1600	Early		Cruickshank (2011)
Ponui Island	Mayor Island	1325	1600	Early		Cruickshank (2011)
Ponui Island	Mayor Island	1325	1600	Early		Cruickshank (2011)
Ponui Island	Mayor Island	1325	1600	Early		Cruickshank (2011)
Ponui Island	Mayor Island	1325	1600	Early		Cruickshank (2011)
Ponui Island	Mayor Island	1325	1600	Early		Cruickshank (2011)
Ponui Island	Mayor Island	1325	1600	Early		Cruickshank (2011)
Ponui Island	Mayor Island	1325	1600	Early		Cruickshank (2011)
Ponui Island	Mayor Island	1325	1600	Early		Cruickshank (2011)
Ponui Island	Mayor Island	1325	1600	Early		Cruickshank (2011)
Ponui Island	Mayor Island	1325	1600	Early		Cruickshank (2011)
Ponui Island	Mayor Island	1325	1600	Early		Cruickshank (2011)
Ponui Island	Mayor Island	1325	1600	Early		Cruickshank (2011)
Ponui Island	Mayor Island	1325	1600	Early		Cruickshank (2011)
Ponui Island	Mayor Island	1325	1600	Early		Cruickshank (2011)
Ponui Island	Mayor Island	1325	1600	Early		Cruickshank (2011)
Ponui Island	Mayor Island	1325	1600	Early		Cruickshank (2011)
Ponui Island	Mayor Island	1325	1600	Early		Cruickshank (2011)
Ponui Island	Mayor Island	1325	1600	Early		Cruickshank (2011)
Ponui Island	Mayor Island	1325	1600	Early		Cruickshank (2011)
Ponui Island	Mayor Island	1325	1600	Early		Cruickshank (2011)
Ponui Island	Mayor Island	1325	1600	Early		Cruickshank (2011)
Ponui Island	Mayor Island	1325	1600	Early		Cruickshank (2011)
Ponui Island	Mayor Island	1325	1600	Early		Cruickshank (2011)
Ponui Island	Mayor Island	1325	1600	Early		Cruickshank (2011)
Ponui Island	Mayor Island	1325	1600	Early		Cruickshank (2011)
Ponui Island	Mayor Island	1325	1600	Early		Cruickshank (2011)
Ponui Island	Mayor Island	1325	1600	Early		Cruickshank (2011)
Ponui Island	Mayor Island	1325	1600	Early		Cruickshank (2011)
Ponui Island	Mayor Island	1325	1600	Early		Cruickshank (2011)
Ponui Island	Mayor Island	1325	1600	Early		Cruickshank (2011)
Ponui Island	Mayor Island	1325	1600	Early		Cruickshank (2011)
Ponui Island	Mayor Island	1325	1600	Early		Cruickshank (2011)
Ponui Island	Mayor Island	1325	1600	Early		Cruickshank (2011)
Ponui Island	Mayor Island	1325	1600	Early		Cruickshank (2011)
Ponui Island	Mayor Island	1325	1600	Early		Cruickshank (2011)
Ponui Island	Mayor Island	1325	1600	Early		Cruickshank (2011)
Ponui Island	Mayor Island	1325	1600	Early		Cruickshank (2011)
Ponui Island	Mayor Island	1325	1600	Early		Cruickshank (2011)
Ponui Island	Mayor Island	1325	1600	Early		Cruickshank (2011)
Ponui Island	Mayor Island	1325	1600	Early		Cruickshank (2011)
Ponui Island	Mayor Island	1325	1600	Early		Cruickshank (2011)
Ponui Island	Mayor Island	1325	1600	Early		Cruickshank (2011)
Ponui Island	Mayor Island	1325	1600	Early		Cruickshank (2011)
Ponui Island	Mayor Island	1325	1600	Early		Cruickshank (2011)
Ponui Island	Mayor Island	1325	1600	Early		Cruickshank (2011)
Ponui Island	Mayor Island	1325	1600	Early		Cruickshank (2011)
Ponui Island	Mayor Island	1325	1600	Early		Cruickshank (2011)
Ponui Island	Mayor Island	1325	1600	Early		Cruickshank (2011)
Ponui Island	Mayor Island	1325	1600	Early		Cruickshank (2011)
Ponui Island	Mayor Island	1325	1600	Early		Cruickshank (2011)
Ponui Island	Mayor Island	1325	1600	Early		Cruickshank (2011)
Ponui Island	Mayor Island	1325	1600	Early		Cruickshank (2011)
Ponui Island	Mayor Island	1325	1600	Early		Cruickshank (2011)
Ponui Island	Mayor Island	1325	1600	Early		Cruickshank (2011)
Ponui Island	Mayor Island	1325	1600	Early		Cruickshank (2011)
Ponui Island	Mayor Island	1325	1600	Early		Cruickshank (2011)
Ponui Island	Mayor Island	1325	1600	Early		Cruickshank (2011)
Ponui Island	Mayor Island	1325	1600	Early		Cruickshank (2011)
Ponui Island	Mayor Island	1325	1600	Early		Cruickshank (2011)
Ponui Island	Mayor Island	1325	1600	Early		Cruickshank (2011)
Ponui Island	Mayor Island	1325	1600	Early		Cruickshank (2011)
Ponui Island	Mayor Island	1325	1600	Early		Cruickshank (2011)
Ponui Island	Mayor Island	1325	1600	Early		Cruickshank (2011)
Ponui Island	Mayor Island	1325	1600	Early		Cruickshank (2011)
Ponui Island	Mayor Island	1325	1600	Early		Cruickshank (2011)
Ponui Island	Mayor Island	1325	1600	Early		Cruickshank (2011)
Ponui Island	Mayor Island	1325	1600	Early		Cruickshank (2011)
Ponui Island	Mayor Island	1325	1600	Early		Cruickshank (2011)
Ponui Island	Mayor Island	1325	1600	Early		Cruickshank (2011)
Ponui Island	Mayor Island	1325	1600	Early		Cruickshank (2011)
Ponui Island	Mayor Island	1325	1600	Early		Cruickshank (2011)
Ponui Island	Mayor Island	1325	1600	Early		Cruickshank (2011)
Ponui Island	Mayor Island	1325	1600	Early		Cruickshank (2011)
Ponui Island	Mayor Island	1325	1600	Early		Cruickshank (2011)
Ponui Island	Mayor Island	1325	1600	Early		Cruickshank (2011)
Ponui Island	Mayor Island	1325	1600	Early		Cruickshank (2011)
Ponui Island	Mayor Island	1325	1600	Early		Cruickshank (2011)
Ponui Island	Mayor Island	1325	1600	Early		Cruickshank (2011)
Ponui Island	Mayor Island	1325	1600	Early		Cruickshank (2011)
Ponui Island	Mayor Island	1325	1600	Early		Cruickshank (2011)
Ponui Island	Mayor Island	1325	1600	Early		Cruickshank (2011)
Ponui Island	Mayor Island	1325	1600	Early		Cruickshank (2011)
Ponui Island	Mayor Island	1325	1600	Early		Cruickshank (2011)
Ponui Island	Mayor Island	1325	1600	Early		Cruickshank (2011)
Ponui Island	Mayor Island	1325	1600	Early		Cruickshank (2011)
Ponui Island	Mayor Island	1325	1600	Early		Cruickshank (2011)
Ponui Island	Mayor Island	1325	1600	Early		Cruickshank (2011)
Ponui Island	Mayor Island	1325	1600	Early		Cruickshank (2011)
Ponui Island	Mayor Island	1325	1600	Early		Cruickshank (2011)
Ponui Island	Mayor Island	1325	1600	Early		Cruickshank (2011)
Ponui Island	Mayor Island	1325	1600	Early		Cruickshank (2011)
Ponui Island	Mayor Island	1325	1600	Early		Cruickshank (2011)
Ponui Island	Mayor Island	1325	1600	Early		Cruickshank (2011)
Ponui Island	Mayor Island	1325	1600	Early		Cruickshank (2011)
Ponui Island	Mayor Island	1325	1600	Early		Cruickshank (2011)
Ponui Island	Mayor Island	1325	1600	Early		Cruickshank (2011)
Ponui Island	Mayor Island	1325	1600	Early		Cruickshank (2011)
Ponui Island	Mayor Island	1325	1600	Early		Cruickshank (2011)
Ponui Island	Mayor Island	1325	1600	Early		Cruickshank (2011)
Ponui Island	Mayor Island	1325	1600	Early		Cruickshank (2011)
Ponui Island	Mayor Island	1325	1600	Early		Cruickshank (2011)
Ponui Island	Mayor Island	1325	1600	Early		Cruickshank (2011)
Ponui Island	Mayor Island	1325	1600	Early		Cruickshank (2011)
Ponui Island	Mayor Island	1325	1600	Early		Cruickshank (2011)
Ponui Island	Mayor Island	1325	1600	Early		Cruickshank (2011)
Ponui Island	Mayor Island	1325	1600	Early		Cruickshank (2011)
Ponui Island	Mayor Island	1325	1600	Early		Cruickshank (2011)
Ponui Island	Mayor Island	1325	1600	Early		Cruickshank (2011)
Ponui Island	Mayor Island	1325	1600	Early		Cruickshank (2011)
Ponui Island	Mayor Island	1325	1600	Early		Cruickshank (2011)
Ponui Island	Mayor Island	1325	1600	Early		Cruickshank (2011)
Ponui Island	Mayor Island	1325	1600	Early		Cruickshank (2011)
Ponui Island	Mayor Island	1325	1600	Early		Cruickshank (2011)
Ponui Island	Mayor Island	1325	1600	Early		Cruickshank (2011)
Ponui Island	Mayor Island	1325	1600	Early		Cruickshank (2011)
Ponui Island	Mayor Island	1325	1600	Early		Cruickshank (2011)
Ponui Island	Mayor Island	1325	1600	Early		Cruickshank (2011)
Ponui Island	Mayor Island	1325	1600	Early		Cruickshank (2011)
Ponui Island	Mayor Island	1325	1600	Early		Cruickshank (2011)
Ponui Island	Mayor Island	1325	1600	Early		Cruickshank (2011)
Ponui Island	Mayor Island	1325	1600	Early		Cruickshank (2011)
Ponui Island	Mayor Island	1325	1600	Early		Cruickshank (2011)
Ponui Island	Mayor Island	1325	1600	Early		Cruickshank (2011)
Ponui Island	Mayor Island	1325	1600	Early		Cruickshank (2011)
Ponui Island	Mayor Island	1325	1600	Early		Cruickshank (2011)
Ponui Island	Mayor Island	1325	1600	Early		Cruickshank (2011)
Ponui Island	Mayor Island	1325	1600	Early		Cruickshank (2011)
Ponui Island	Mayor Island	1325	1600	Early		Cruickshank (2011)
Ponui Island	Mayor Island	1325	1600	Early		Cruickshank (2011)
Ponui Island	Mayor Island	1325	1600	Early		Cruickshank (2011)
Ponui Island	Mayor Island	1325	1600	Early		Cruickshank (2011)
Ponui Island	Mayor Island	1325	1600	Early		Cruickshank (2011)
Ponui Island	Mayor Island	1325	1600	Early		Cruickshank (2011)
Ponui Island	Mayor Island	1325	1600	Early		Cruickshank (2011)
Ponui Island	Mayor Island	1325	1600	Early		Cruickshank (2011)
Ponui Island	Mayor Island	1325	1600	Early		Cruickshank (2011)
Ponui Island	Mayor Island	1325	1600	Early		Cruickshank (2011)
Ponui Island	Mayor Island	1325	1600	Early		Cruickshank (2011)
Ponui Island	Mayor Island	1325	1600	Early		Cruickshank (2011)
Ponui Island	Mayor Island	1325	1600	Early		Cruickshank (2011)
Ponui Island	Mayor Island	1325	1600	Early		Cruickshank (2011)
Ponui Island	Mayor Island	1325	1600	Early		Cruickshank (2011)
Ponui Island	Mayor Island	1325	1600	Early		Cruickshank (2011)
Ponui Island	Mayor Island	1325	1600	Early		Cruickshank (2011)
Ponui Island	Mayor Island	1325	1600	Early		Cruickshank (2011)
Ponui Island	Mayor Island	1325	1600	Early		Cruickshank (2011)
Ponui Island	Mayor Island	1325	1600	Early		Cruickshank (2011)
Ponui Island	Mayor Island	1325	1600	Early		Cruickshank (2011)
Ponui Island	Mayor Island	1325	1600	Early		Cruickshank (2011)
Ponui Island	Mayor Island	1325	1600	Early		Cruickshank (2011)
Ponui Island	Mayor Island	1325	1600	Early		Cruickshank (2011)
Ponui Island	Mayor Island	1325	1600	Early		Cruickshank (2011)
Ponui Island	Mayor Island	1325	1600	Early		Cruickshank (2011)
Ponui Island	Mayor Island	1325	1600	Early		Cruickshank (2011)
Ponui Island	Mayor Island	1325	1600	Early		Cruickshank (2011)
Ponui Island	Mayor Island	1325	1600	Early		Cruickshank (2011)
Ponui Island	Mayor Island	1325	1600	Early		Cruickshank (2011)
Ponui Island	Mayor Island	1325	1600	Early		Cruickshank (2011)
Ponui Island	Mayor Island	1325	1600	Early		Cruickshank (2011)
Ponui Island	Mayor Island	1325	1600	Early		Cruickshank (2011)
Ponui Island	Mayor Island	1325	1600	Early		Cruickshank (2011)
Ponui Island	Mayor Island	1325	1600	Early		Cruickshank (2011)
Ponui Island	Mayor Island	1325	1600	Early		Cruickshank (2011)
Ponui Island	Mayor Island	1325	1600	Early		Cruickshank (2011)
Ponui Island	Mayor Island	1325	1600	Early		Cruickshank (2011)
Ponui Island	Mayor Island	1325	1600	Early		Cruickshank (2011)
Ponui Island	Mayor Island	1325	1600	Early		Cruickshank (2011)
Ponui Island	Mayor Island	1325	1600	Early		Cruickshank (2011)
Ponui Island	Mayor Island	1325	1600	Early		Cruickshank (2011)
Ponui Island	Mayor Island	1325	1600	Early		Cruickshank (2011)
Ponui Island	Mayor Island	1325	1600	Early		Cruickshank (2011)
Ponui Island	Mayor Island	1325	1600	Early		Cruickshank (2011)
Ponui Island	Mayor Island	1325	1600	Early		Cruickshank (2011)
Ponui Island	Mayor Island	1325	1600	Early		Cruickshank (2011)
Ponui Island	Mayor Island	1325	1600	Early		Cruickshank (2011)
Ponui Island	Mayor Island	1325	1600	Early		Cruickshank (2011)
Ponui Island	Mayor Island	1325	1600	Early		Cruickshank (2011)
Ponui Island	Mayor Island	1325	1600	Early		Cruickshank (2011)
Ponui Island	Mayor Island	1325	1600	Early		Cruickshank (2011)
Ponui Island	Mayor Island	1325	1600	Early		Cruickshank (2011)
Ponui Island	Mayor Island	1325	1600	Early		Cruickshank (2011)
Ponui Island	Mayor Island	1325	1600	Early		Cruickshank (2011)
Ponui Island	Mayor Island	1325	1600	Early		Cruickshank (2011)
Ponui Island	Mayor Island	1325	1600	Early		Cruickshank (2011)
Ponui Island	Mayor Island	1325	1600	Early		Cruickshank (2011)
Ponui Island	Mayor Island	1325	1600	Early		Cruickshank (2011)
Ponui Island	Mayor Island	1325	1600	Early		Cruickshank (2011)
Ponui Island	Mayor Island	1325	1600	Early		Cruickshank (2011)
Ponui Island	Mayor Island	1325	1600	Early		Cruickshank (2011)
Ponui Island	Mayor Island	1325	1600	Early		Cruickshank (2011)
Ponui Island	Mayor Island	1325	1600	Early		Cruickshank (2011)
Ponui Island	Mayor Island	1325	1600	Early		Cruickshank (2011)
Ponui Island	Mayor Island	1325	1600	Early		Cruickshank (2011)
Ponui Island	Mayor Island	1325	1600	Early		Cruickshank (2011)
Ponui Island	Mayor Island	1325	1600	Early		Cruickshank (2011)
Ponui Island	Mayor Island	1325	1600	Early		Cruickshank (2011)
Ponui Island	Mayor Island	1325	1600	Early		Cruickshank (2011)
Ponui Island	Mayor Island	1325	1600	Early		Cruickshank (2011)
Ponui Island	Mayor Island	1325	1600	Early		Cruickshank (2011)
Ponui Island	Mayor Island	1325	1600	Early		Cruickshank (2011)
Ponui Island	Mayor Island	1325	1600	Early		Cruickshank (2011)
Ponui Island	Mayor Island	1325	1600	Early		Cruickshank (2011)
Ponui Island	Mayor Island	1325	1600	Early		Cruickshank (2011)
Ponui Island	Mayor Island	1325	1600	Early		Cruickshank (2011)
Ponui Island	Mayor Island	1325	1600	Early		Cruickshank (2011)
Ponui Island	Mayor Island	1325	1600	Early		Cruickshank (2011)
Ponui Island	Mayor Island	1325	1600	Early		Cruickshank (2011)
Ponui Island	Mayor Island	1325	1600	Early		Cruickshank (2011)
Ponui Island	Mayor Island	1325	1600	Early		Cruickshank (2011)
Ponui Island	Mayor Island	1325	1600	Early		Cruickshank (2011)
Ponui Island	Mayor Island	1325	1600	Early		Cruickshank (2011)
Ponui Island	Mayor Island	1325	1600	Early		Cruickshank (2011)
Ponui Island	Mayor Island	1325	1600	Early		Cruickshank (2011)
Ponui Island	Mayor Island	1325	1600	Early		Cruickshank (2011)
Ponui Island	Mayor Island	1325	1600	Early		Cruickshank (2011)
Ponui Island	Mayor Island	1325	1600	Early		Cruickshank (2011)
Ponui Island	Mayor Island	1325	1600	Early		Cruickshank (2011)
Ponui Island	Mayor Island	1325	1600	Early		Cruickshank (2011)
Ponui Island	Mayor Island	1325	1600	Early		Cruickshank (2011)
Ponui Island	Mayor Island	1325	1600	Early		Cruickshank (2011)
Ponui Island	Mayor Island	1325	1600	Early		Cruickshank (2011)
Ponui Island	Mayor Island	1325	1600	Early		Cruickshank (2011)
Ponui Island	Mayor Island	1325	1600	Early		Cruickshank (2011)
Ponui Island	Mayor Island	1325	1600	Early		Cruickshank (2011)
Ponui Island	Mayor Island	1325	1600	Early		Cruickshank (2011)
Ponui Island	Mayor Island	1325	1600	Early		Cruickshank (2011)
Ponui Island	Mayor Island	1325	1600	Early		Cruickshank (2011)
Ponui Island	Mayor Island	1325	1600	Early		Cruickshank (2011)
Ponui Island	Mayor Island	1325	1600	Early		Cruickshank (2011)
Ponui Island	Mayor Island	1325	1600	Early		Cruickshank (2011)
Ponui Island	Mayor Island	1325	1600	Early		Cruickshank (2011)
Ponui Island	Mayor Island	1325	1600	Early		Cruickshank (2011)
Ponui Island	Mayor Island	1325	1600	Early		Cruickshank (2011)
Ponui Island	Mayor Island	1325	1600	Early		Cruickshank (2011)
Ponui Island	Mayor Island	1325	1600	Early		Cruickshank (2011)
Ponui Island	Mayor Island	1325	1600	Early		Cruickshank (2011)
Ponui Island	Mayor Island	1325	1600	Early		Cruickshank (2011)
Ponui Island	Mayor Island	1325	1600	Early		Cruickshank (2011)
Ponui Island	Mayor Island	1325	1600	Early		Cruickshank (2011)
Ponui Island	Mayor Island	1325	1600	Early		Cruickshank (2011)
Ponui Island	Mayor Island	1325	1600	Early		Cruickshank (2011)
Ponui Island	Mayor Island	1325	1600	Early		Cruickshank (2011)
Ponui Island	Mayor Island	1325	1600	Early		Cruickshank (2011)
Ponui Island	Mayor Island	1325	1600	Early		Cruickshank (2011)
Ponui Island	Mayor Island	1325	1600	Early		Cruickshank (2011)
Ponui Island	Mayor Island	1325	1600	Early		Cruickshank (2011)
Ponui Island	Mayor Island	1325	1600	Early		Cruickshank (2011)
Ponui Island	Mayor Island	1325	1600	Early		Cruickshank (2011)
Ponui Island	Mayor Island	1325	1600	Early		Cruickshank (2011)
Ponui Island	Mayor Island	1325	1600	Early		Cruickshank (2011)
Ponui Island	Mayor Island	1325	1600	Early		Cruickshank (2011)
Ponui Island	Mayor Island	1325	1600	Early		Cruickshank (2011)
Ponui Island	Mayor Island	1325	1600	Early		Cruickshank (2011)
Ponui Island	Mayor Island	1325	1600	Early		Cruickshank (2011)
Ponui Island	Mayor Island	1325	1600	Early		Cruickshank (2011)
Ponui Island	Mayor Island	1325	1600	Early		Cruickshank (2011)
Ponui Island	Mayor Island	1325	1600	Early		Cruickshank (2011)
Ponui Island	Mayor Island	1325	1600	Early		Cruickshank (2011)
Ponui Island	Mayor Island	1325	1600	Early		Cruickshank (2011)
Ponui Island	Mayor Island	1325	1600	Early		Cruickshank (2011)
Ponui Island	Mayor Island	1325	1600	Early		Cruickshank (2011)
Ponui Island	Mayor Island	1325	1600	Early		Cruickshank (2011)
Ponui Island	Mayor Island	1325	1600	Early		Cruickshank (2011)
Ponui Island	Mayor Island	1325	1600	Early		Cruickshank (2011)
Ponui Island	Mayor Island	1325	1600	Early		Cruickshank (2011)
Ponui Island	Mayor Island	1325	1600	Early		Cruickshank (2011)
Ponui Island	Mayor Island	1325	1600	Early		Cruickshank (2011)
Ponui Island	Mayor Island	1325	1600	Early		Cruickshank (2011)
Ponui Island	Mayor Island	1325	1600	Early		Cruickshank (2011)
Ponui Island	Mayor Island	1325	1600	Early		Cruickshank (2011)
Ponui Island	Mayor Island	1325	1600	Early		Cruickshank (2011)
Ponui Island	Mayor Island	1325	1600	Early		Cruickshank (2011)
Ponui Island	Mayor Island	1325	1600	Early		Cruickshank (2011)
Ponui Island	Mayor Island	1325	1600	Early		Cruickshank (2011)
Ponui Island	Mayor Island	1325	1600	Early		Cruickshank (2011)
Ponui Island	Mayor Island	1325	1600	Early		Cruickshank (2011)
Ponui Island	Mayor Island	1325	1600	Early		Cruickshank (2011)
Ponui Island	Mayor Island	1325	1600	Early		Cruickshank (2011)
Ponui Island	Mayor Island	1325	1600	Early		Cruickshank (2011)
Ponui Island	Mayor Island	1325	1600	Early		Cruickshank (2011)
Ponui Island	Mayor Island	1325	1600	Early		Cruickshank (2011)
Ponui Island	Mayor Island	1325	1600	Early		Cruickshank (2011)
Ponui Island	Mayor Island	1325	1600	Early		Cruickshank (2011)
Ponui Island	Mayor Island	1325	1600	Early		Cruickshank (2011)
Ponui Island	Mayor Island	1325	1600	Early		Cruickshank (2011)
Ponui Island	Mayor Island	1325	1600	Early		Cruickshank (2011)
Ponui Island	Mayor Island	1325	1600	Early		Cruickshank (2011)
Ponui Island	Mayor Island	1325	1600	Early		Cruickshank (2011)
Ponui Island	Mayor Island	1325	1600	Early		Cruickshank (2011)
Ponui Island	Mayor Island	1325	1600	Early		Cruickshank (2011)
Ponui Island	Mayor Island	1325	1600	Early		Cruickshank (2011)
Ponui Island	Mayor Island	1325	1600	Early		Cruickshank (2011)
Ponui Island	Mayor Island	1325	1600	Early		Cruickshank (2011)
Ponui Island	Mayor Island	1325	1600	Early		Cruickshank (2011)
Ponui Island	Mayor Island	1325	1600	Early		Cruickshank (2011)
Ponui Island	Mayor Island	1325	1600	Early		Cruickshank (2011)
Ponui Island	Mayor Island	1325	1600	Early		Cruickshank (2011)
Ponui Island	Mayor Island	1325	1600	Early		Cruickshank (2011)
Ponui Island	Tairua	1325	1600	Early		Cruickshank (2011)
Ponui Island	Tairua	1325	1600	Early		Cruickshank (2011)
Ponui Island	Tairua	1325	1600	Early		Cruickshank (2011)
Ponui Island	Tairua	1325	1600	Early		Cruickshank (2011)
Ponui Island	Tairua	1325	1600	Early		Cruickshank (2011)
Ponui Island	Taupo	1325	1600	Early		Cruickshank (2011)
Ponui Island	Taupo	1325	1600	Early		Cruickshank (2011)
Ponui Island	Te Ahumata	1325	1600	Early		Cruickshank (2011)
Ponui Island	Te Ahumata	1325	1600	Early		Cruickshank (2011)
Ponui Island	Te Ahumata	1325	1600	Early		Cruickshank (2011)
Ponui Island	Te Ahumata	1325	1600	Early		Cruickshank (2011)
Ponui Island	Te Ahumata	1325	1600	Early		Cruickshank (2011)
Ponui Island	Te Ahumata	1325	1600	Early		Cruickshank (2011)
Ponui Island	Te Ahumata	1325	1600	Early		Cruickshank (2011)
Ponui Island	Te Ahumata	1325	1600	Early		Cruickshank (2011)
Ponui Island	Te Ahumata	1325	1600	Early		Cruickshank (2011)
Ponui Island	Te Ahumata	1325	1600	Early		Cruickshank (2011)
Ponui Island	Te Ahumata	1325	1600	Early		Cruickshank (2011)
Ponui Island	Te Ahumata	1325	1600	Early		Cruickshank (2011)
Ponui Island	Te Ahumata	1325	1600	Early		Cruickshank (2011)
Ponui Island	Te Ahumata	1325	1600	Early		Cruickshank (2011)
Ponui Island	Te Ahumata	1325	1600	Early		Cruickshank (2011)
Ponui Island	Te Ahumata	1325	1600	Early		Cruickshank (2011)
Ponui Island	Te Ahumata	1325	1600	Early		Cruickshank (2011)
Ponui Island	Te Ahumata	1325	1600	Early		Cruickshank (2011)
Ponui Island	Te Ahumata	1325	1600	Early		Cruickshank (2011)
Ponui Island	Te Ahumata	1325	1600	Early		Cruickshank (2011)
Ponui Island	Te Ahumata	1325	1600	Early		Cruickshank (2011)
Ponui Island	Te Ahumata	1325	1600	Early		Cruickshank (2011)
Ponui Island	Te Ahumata	1325	1600	Early		Cruickshank (2011)
Ponui Island	Te Ahumata	1325	1600	Early		Cruickshank (2011)
Ponui Island	Te Ahumata	1325	1600	Early		Cruickshank (2011)
Ponui Island	Te Ahumata	1325	1600	Early		Cruickshank (2011)
Ponui Island	Te Ahumata	1325	1600	Early		Cruickshank (2011)
Ponui Island	Te Ahumata	1325	1600	Early		Cruickshank (2011)
Ponui Island	Te Ahumata	1325	1600	Early		Cruickshank (2011)
Ponui Island	Te Ahumata	1325	1600	Early		Cruickshank (2011)
Ponui Island	Te Ahumata	1325	1600	Early		Cruickshank (2011)
Ponui Island	Te Ahumata	1325	1600	Early		Cruickshank (2011)
Ponui Island	Te Ahumata	1325	1600	Early		Cruickshank (2011)
Ponui Island	Te Ahumata	1325	1600	Early		Cruickshank (2011)
Ponui Island	Te Ahumata	1325	1600	Early		Cruickshank (2011)
Ponui Island	Waihi	1325	1600	Early		Cruickshank (2011)
Ponui Island	Waihi	1325	1600	Early		Cruickshank (2011)
Ponui Island	Waihi	1325	1600	Early		Cruickshank (2011)
Ponui Island	Waihi	1325	1600	Early		Cruickshank (2011)
Ponui Island	Waihi	1325	1600	Early		Cruickshank (2011)
Ponui Island	Waihi	1325	1600	Early		Cruickshank (2011)
Ponui Island	Waihi	1325	1600	Early		Cruickshank (2011)
Ponui Island	Waihi	1325	1600	Early		Cruickshank (2011)
Ponui Island	Waihi	1325	1600	Early		Cruickshank (2011)
Ponui Island	Waihi	1325	1600	Early		Cruickshank (2011)
Ponui Island	Whangamata	1325	1600	Early		Cruickshank (2011)
Pouerua Pa	Kaeo	1769	1840	Late	89.11	McCoy et al (Circumscription) (2014)
Pouerua Pa	Kaeo	1769	1840	Late	64.93	McCoy et al (Circumscription) (2014)
Pouerua Pa	Kaeo	1600	1769	Late	36.4	McCoy et al (Circumscription) (2014)
Pouerua Pa	Kaeo	1600	1769	Late	32.07	McCoy et al (Circumscription) (2014)
Pouerua Pa	Kaeo	1769	1840	Late	24.9	McCoy et al (Circumscription) (2014)
Pouerua Pa	Kaeo	1400	1600	Early	22.09	McCoy et al (Circumscription) (2014)
Pouerua Pa	Mayor Island	1600	1769	Late	20.14	McCoy et al (Circumscription) (2014)
Pouerua Pa	Kaeo	1769	1840	Late	19.56	McCoy et al (Circumscription) (2014)
Pouerua Pa	Kaeo	1769	1840	Late	19.31	McCoy et al (Circumscription) (2014)
Pouerua Pa	Huruiki	1769	1840	Late	18.36	McCoy et al (Circumscription) (2014)
Pouerua Pa	Kaeo	1600	1769	Late	17.44	McCoy et al (Circumscription) (2014)
Pouerua Pa	Kaeo	1769	1840	Late	15.07	McCoy et al (Circumscription) (2014)
Pouerua Pa	Kaeo	1769	1840	Late	14.86	McCoy et al (Circumscription) (2014)
Pouerua Pa	Kaeo	1769	1840	Late	13.58	McCoy et al (Circumscription) (2014)
Pouerua Pa	Kaeo	1769	1840	Late	13.32	McCoy et al (Circumscription) (2014)
Pouerua Pa	Kaeo	1400	1600	Early	13.3	McCoy et al (Circumscription) (2014)
Pouerua Pa	Kaeo	1769	1840	Late	12.59	McCoy et al (Circumscription) (2014)
Pouerua Pa	Kaeo	1400	1600	Early	12.53	McCoy et al (Circumscription) (2014)
Pouerua Pa	Kaeo	1400	1600	Early	12.49	McCoy et al (Circumscription) (2014)
Pouerua Pa	Huruiki	1400	1600	Early	12.22	McCoy et al (Circumscription) (2014)
Pouerua Pa	Kaeo	1400	1600	Early	11.4	McCoy et al (Circumscription) (2014)
Pouerua Pa	Kaeo	1769	1840	Late	10.32	McCoy et al (Circumscription) (2014)
Pouerua Pa	Kaeo	1769	1840	Late	9.65	McCoy et al (Circumscription) (2014)
Pouerua Pa	Kaeo	1600	1769	Late	9.48	McCoy et al (Circumscription) (2014)
Pouerua Pa	Mayor Island	1600	1769	Late	9.29	McCoy et al (Circumscription) (2014)
Pouerua Pa	Mayor Island	1600	1769	Late	9.16	McCoy et al (Circumscription) (2014)
Pouerua Pa	Kaeo	1600	1769	Late	9.13	McCoy et al (Circumscription) (2014)
Pouerua Pa	Mayor Island	1600	1769	Late	8.5	McCoy et al (Circumscription) (2014)
Pouerua Pa	Kaeo	1600	1769	Late	8.33	McCoy et al (Circumscription) (2014)
Pouerua Pa	Kaeo	1769	1840	Late	8.15	McCoy et al (Circumscription) (2014)
Pouerua Pa	Kaeo	1769	1840	Late	8.07	McCoy et al (Circumscription) (2014)
Pouerua Pa	Mayor Island	1400	1600	Early	7.84	McCoy et al (Circumscription) (2014)
Pouerua Pa	Huruiki	1400	1600	Early	6.97	McCoy et al (Circumscription) (2014)
Pouerua Pa	Kaeo	1600	1769	Late	6.73	McCoy et al (Circumscription) (2014)
Pouerua Pa	Kaeo	1400	1600	Early	6.73	McCoy et al (Circumscription) (2014)
Pouerua Pa	Kaeo	1400	1600	Early	6.36	McCoy et al (Circumscription) (2014)
Pouerua Pa	Kaeo	1600	1769	Late	6.27	McCoy et al (Circumscription) (2014)
Pouerua Pa	Kaeo	1769	1840	Late	6.2	McCoy et al (Circumscription) (2014)
Pouerua Pa	Kaeo	1769	1840	Late	6.13	McCoy et al (Circumscription) (2014)
Pouerua Pa	Kaeo	1769	1840	Late	6.09	McCoy et al (Circumscription) (2014)
Pouerua Pa	Kaeo	1769	1840	Late	6.03	McCoy et al (Circumscription) (2014)
Pouerua Pa	Kaeo	1769	1840	Late	5.94	McCoy et al (Circumscription) (2014)
Pouerua Pa	Kaeo	1769	1840	Late	5.88	McCoy et al (Circumscription) (2014)
Pouerua Pa	Kaeo	1600	1769	Late	5.68	McCoy et al (Circumscription) (2014)
Pouerua Pa	Kaeo	1769	1840	Late	5.66	McCoy et al (Circumscription) (2014)
Pouerua Pa	Kaeo	1600	1769	Late	5.6	McCoy et al (Circumscription) (2014)
Pouerua Pa	Kaeo	1769	1840	Late	5.28	McCoy et al (Circumscription) (2014)
Pouerua Pa	Kaeo	1600	1769	Late	5.14	McCoy et al (Circumscription) (2014)
Pouerua Pa	Kaeo	1400	1600	Early	5.07	McCoy et al (Circumscription) (2014)
Pouerua Pa	Kaeo	1600	1769	Late	5.06	McCoy et al (Circumscription) (2014)
Pouerua Pa	Kaeo	1769	1840	Late	4.86	McCoy et al (Circumscription) (2014)
Pouerua Pa	Kaeo	1769	1840	Late	4.82	McCoy et al (Circumscription) (2014)
Pouerua Pa	Kaeo	1400	1600	Early	4.76	McCoy et al (Circumscription) (2014)
Pouerua Pa	Kaeo	1600	1769	Late	4.7	McCoy et al (Circumscription) (2014)
Pouerua Pa	Kaeo	1600	1769	Late	4.65	McCoy et al (Circumscription) (2014)
Pouerua Pa	Kaeo	1769	1840	Late	4.65	McCoy et al (Circumscription) (2014)
Pouerua Pa	Kaeo	1769	1840	Late	4.58	McCoy et al (Circumscription) (2014)
Pouerua Pa	Kaeo	1400	1600	Early	4.51	McCoy et al (Circumscription) (2014)
Pouerua Pa	Kaeo	1769	1840	Late	4.49	McCoy et al (Circumscription) (2014)
Pouerua Pa	Kaeo	1400	1600	Early	4.47	McCoy et al (Circumscription) (2014)
Pouerua Pa	Kaeo	1600	1769	Late	4.26	McCoy et al (Circumscription) (2014)
Pouerua Pa	Kaeo	1600	1769	Late	4.2	McCoy et al (Circumscription) (2014)
Pouerua Pa	Mayor Island	1600	1769	Late	4.13	McCoy et al (Circumscription) (2014)
Pouerua Pa	Kaeo	1400	1600	Early	4.13	McCoy et al (Circumscription) (2014)
Pouerua Pa	Kaeo	1769	1840	Late	4.13	McCoy et al (Circumscription) (2014)
Pouerua Pa	Kaeo	1769	1840	Late	4.13	McCoy et al (Circumscription) (2014)
Pouerua Pa	Kaeo	1769	1840	Late	4.09	McCoy et al (Circumscription) (2014)
Pouerua Pa	Kaeo	1769	1840	Late	4.03	McCoy et al (Circumscription) (2014)
Pouerua Pa	Kaeo	1400	1600	Early	3.9	McCoy et al (Circumscription) (2014)
Pouerua Pa	Kaeo	1769	1840	Late	3.86	McCoy et al (Circumscription) (2014)
Pouerua Pa	Kaeo	1600	1769	Late	3.8	McCoy et al (Circumscription) (2014)
Pouerua Pa	Kaeo	1600	1769	Late	3.71	McCoy et al (Circumscription) (2014)
Pouerua Pa	Kaeo	1769	1840	Late	3.71	McCoy et al (Circumscription) (2014)
Pouerua Pa	Kaeo	1400	1600	Early	3.64	McCoy et al (Circumscription) (2014)
Pouerua Pa	Kaeo	1400	1600	Early	3.52	McCoy et al (Circumscription) (2014)
Pouerua Pa	Kaeo	1769	1840	Late	3.5	McCoy et al (Circumscription) (2014)
Pouerua Pa	Huruiki	1769	1840	Late	3.47	McCoy et al (Circumscription) (2014)
Pouerua Pa	Kaeo	1769	1840	Late	3.38	McCoy et al (Circumscription) (2014)
Pouerua Pa	Kaeo	1600	1769	Late	3.37	McCoy et al (Circumscription) (2014)
Pouerua Pa	Huruiki	1769	1840	Late	3.36	McCoy et al (Circumscription) (2014)
Pouerua Pa	Kaeo	1769	1840	Late	3.33	McCoy et al (Circumscription) (2014)
Pouerua Pa	Kaeo	1769	1840	Late	3.26	McCoy et al (Circumscription) (2014)
Pouerua Pa	Kaeo	1769	1840	Late	3.18	McCoy et al (Circumscription) (2014)
Pouerua Pa	Kaeo	1769	1840	Late	3.18	McCoy et al (Circumscription) (2014)
Pouerua Pa	Kaeo	1400	1600	Early	3.15	McCoy et al (Circumscription) (2014)
Pouerua Pa	Kaeo	1600	1769	Late	3.14	McCoy et al (Circumscription) (2014)
Pouerua Pa	Kaeo	1769	1840	Late	2.96	McCoy et al (Circumscription) (2014)
Pouerua Pa	Kaeo	1600	1769	Late	2.95	McCoy et al (Circumscription) (2014)
Pouerua Pa	Kaeo	1769	1840	Late	2.89	McCoy et al (Circumscription) (2014)
Pouerua Pa	Kaeo	1769	1840	Late	2.88	McCoy et al (Circumscription) (2014)
Pouerua Pa	Kaeo	1400	1600	Early	2.83	McCoy et al (Circumscription) (2014)
Pouerua Pa	Huruiki	1769	1840	Late	2.73	McCoy et al (Circumscription) (2014)
Pouerua Pa	Kaeo	1769	1840	Late	2.7	McCoy et al (Circumscription) (2014)
Pouerua Pa	Kaeo	1400	1600	Early	2.69	McCoy et al (Circumscription) (2014)
Pouerua Pa	Kaeo	1769	1840	Late	2.69	McCoy et al (Circumscription) (2014)
Pouerua Pa	Kaeo	1769	1840	Late	2.67	McCoy et al (Circumscription) (2014)
Pouerua Pa	Kaeo	1400	1600	Early	2.64	McCoy et al (Circumscription) (2014)
Pouerua Pa	Kaeo	1600	1769	Late	2.61	McCoy et al (Circumscription) (2014)
Pouerua Pa	Kaeo	1600	1769	Late	2.46	McCoy et al (Circumscription) (2014)
Pouerua Pa	Kaeo	1600	1769	Late	2.45	McCoy et al (Circumscription) (2014)
Pouerua Pa	Kaeo	1400	1600	Early	2.43	McCoy et al (Circumscription) (2014)
Pouerua Pa	Huruiki	1769	1840	Late	2.41	McCoy et al (Circumscription) (2014)
Pouerua Pa	Kaeo	1769	1840	Late	2.39	McCoy et al (Circumscription) (2014)
Pouerua Pa	Kaeo	1400	1600	Early	2.32	McCoy et al (Circumscription) (2014)
Pouerua Pa	Kaeo	1600	1769	Late	2.28	McCoy et al (Circumscription) (2014)
Pouerua Pa	Huruiki	1769	1840	Late	2.22	McCoy et al (Circumscription) (2014)
Pouerua Pa	Te Ahumata	1600	1769	Late	2.21	McCoy et al (Circumscription) (2014)
Pouerua Pa	Huruiki	1400	1600	Early	2.17	McCoy et al (Circumscription) (2014)
Pouerua Pa	Kaeo	1769	1840	Late	2.14	McCoy et al (Circumscription) (2014)
Pouerua Pa	Kaeo	1600	1769	Late	2.13	McCoy et al (Circumscription) (2014)
Pouerua Pa	Kaeo	1400	1600	Early	2.13	McCoy et al (Circumscription) (2014)
Pouerua Pa	Kaeo	1600	1769	Late	2.12	McCoy et al (Circumscription) (2014)
Pouerua Pa	Kaeo	1769	1840	Late	2.12	McCoy et al (Circumscription) (2014)
Pouerua Pa	Huruiki	1400	1600	Early	2.09	McCoy et al (Circumscription) (2014)
Pouerua Pa	Kaeo	1769	1840	Late	2.07	McCoy et al (Circumscription) (2014)
Pouerua Pa	Kaeo	1600	1769	Late	2.06	McCoy et al (Circumscription) (2014)
Pouerua Pa	Kaeo	1600	1769	Late	2.06	McCoy et al (Circumscription) (2014)
Pouerua Pa	Huruiki	1400	1600	Early	2.06	McCoy et al (Circumscription) (2014)
Pouerua Pa	Kaeo	1769	1840	Late	2.02	McCoy et al (Circumscription) (2014)
Pouerua Pa	Kaeo	1400	1600	Early	2	McCoy et al (Circumscription) (2014)
Pouerua Pa	Kaeo	1769	1840	Late	1.99	McCoy et al (Circumscription) (2014)
Pouerua Pa	Kaeo	1769	1840	Late	1.96	McCoy et al (Circumscription) (2014)
Pouerua Pa	Kaeo	1769	1840	Late	1.96	McCoy et al (Circumscription) (2014)
Pouerua Pa	Kaeo	1769	1840	Late	1.94	McCoy et al (Circumscription) (2014)
Pouerua Pa	Kaeo	1400	1600	Early	1.91	McCoy et al (Circumscription) (2014)
Pouerua Pa	Kaeo	1400	1600	Early	1.87	McCoy et al (Circumscription) (2014)
Pouerua Pa	Kaeo	1769	1840	Late	1.86	McCoy et al (Circumscription) (2014)
Pouerua Pa	Kaeo	1769	1840	Late	1.85	McCoy et al (Circumscription) (2014)
Pouerua Pa	Kaeo	1769	1840	Late	1.81	McCoy et al (Circumscription) (2014)
Pouerua Pa	Kaeo	1400	1600	Early	1.76	McCoy et al (Circumscription) (2014)
Pouerua Pa	Kaeo	1769	1840	Late	1.75	McCoy et al (Circumscription) (2014)
Pouerua Pa	Kaeo	1600	1769	Late	1.74	McCoy et al (Circumscription) (2014)
Pouerua Pa	Kaeo	1769	1840	Late	1.73	McCoy et al (Circumscription) (2014)
Pouerua Pa	Kaeo	1769	1840	Late	1.73	McCoy et al (Circumscription) (2014)
Pouerua Pa	Kaeo	1600	1769	Late	1.72	McCoy et al (Circumscription) (2014)
Pouerua Pa	Kaeo	1600	1769	Late	1.72	McCoy et al (Circumscription) (2014)
Pouerua Pa	Kaeo	1400	1600	Early	1.72	McCoy et al (Circumscription) (2014)
Pouerua Pa	Kaeo	1769	1840	Late	1.69	McCoy et al (Circumscription) (2014)
Pouerua Pa	Kaeo	1769	1840	Late	1.69	McCoy et al (Circumscription) (2014)
Pouerua Pa	Kaeo	1600	1769	Late	1.68	McCoy et al (Circumscription) (2014)
Pouerua Pa	Kaeo	1600	1769	Late	1.68	McCoy et al (Circumscription) (2014)
Pouerua Pa	Kaeo	1600	1769	Late	1.66	McCoy et al (Circumscription) (2014)
Pouerua Pa	Huruiki	1400	1600	Early	1.56	McCoy et al (Circumscription) (2014)
Pouerua Pa	Kaeo	1600	1769	Late	1.53	McCoy et al (Circumscription) (2014)
Pouerua Pa	Kaeo	1769	1840	Late	1.51	McCoy et al (Circumscription) (2014)
Pouerua Pa	Huruiki	1769	1840	Late	1.51	McCoy et al (Circumscription) (2014)
Pouerua Pa	Kaeo	1400	1600	Early	1.49	McCoy et al (Circumscription) (2014)
Pouerua Pa	Huruiki	1400	1600	Early	1.46	McCoy et al (Circumscription) (2014)
Pouerua Pa	Kaeo	1769	1840	Late	1.45	McCoy et al (Circumscription) (2014)
Pouerua Pa	Kaeo	1400	1600	Early	1.43	McCoy et al (Circumscription) (2014)
Pouerua Pa	Kaeo	1400	1600	Early	1.42	McCoy et al (Circumscription) (2014)
Pouerua Pa	Huruiki	1400	1600	Early	1.42	McCoy et al (Circumscription) (2014)
Pouerua Pa	Kaeo	1400	1600	Early	1.41	McCoy et al (Circumscription) (2014)
Pouerua Pa	Kaeo	1769	1840	Late	1.36	McCoy et al (Circumscription) (2014)
Pouerua Pa	Kaeo	1769	1840	Late	1.36	McCoy et al (Circumscription) (2014)
Pouerua Pa	Kaeo	1769	1840	Late	1.35	McCoy et al (Circumscription) (2014)
Pouerua Pa	Kaeo	1769	1840	Late	1.33	McCoy et al (Circumscription) (2014)
Pouerua Pa	Kaeo	1769	1840	Late	1.31	McCoy et al (Circumscription) (2014)
Pouerua Pa	Kaeo	1769	1840	Late	1.31	McCoy et al (Circumscription) (2014)
Pouerua Pa	Kaeo	1769	1840	Late	1.3	McCoy et al (Circumscription) (2014)
Pouerua Pa	Kaeo	1400	1600	Early	1.27	McCoy et al (Circumscription) (2014)
Pouerua Pa	Kaeo	1400	1600	Early	1.23	McCoy et al (Circumscription) (2014)
Pouerua Pa	Kaeo	1769	1840	Late	1.23	McCoy et al (Circumscription) (2014)
Pouerua Pa	Kaeo	1600	1769	Late	1.22	McCoy et al (Circumscription) (2014)
Pouerua Pa	Fanal Island	1400	1600	Early	1.22	McCoy et al (Circumscription) (2014)
Pouerua Pa	Huruiki	1400	1600	Early	1.21	McCoy et al (Circumscription) (2014)
Pouerua Pa	Kaeo	1769	1840	Late	1.21	McCoy et al (Circumscription) (2014)
Pouerua Pa	Mayor Island	1600	1769	Late	1.2	McCoy et al (Circumscription) (2014)
Pouerua Pa	Kaeo	1769	1840	Late	1.2	McCoy et al (Circumscription) (2014)
Pouerua Pa	Kaeo	1769	1840	Late	1.2	McCoy et al (Circumscription) (2014)
Pouerua Pa	Kaeo	1769	1840	Late	1.2	McCoy et al (Circumscription) (2014)
Pouerua Pa	Kaeo	1400	1600	Early	1.19	McCoy et al (Circumscription) (2014)
Pouerua Pa	Kaeo	1769	1840	Late	1.19	McCoy et al (Circumscription) (2014)
Pouerua Pa	Kaeo	1600	1769	Late	1.17	McCoy et al (Circumscription) (2014)
Pouerua Pa	Kaeo	1400	1600	Early	1.16	McCoy et al (Circumscription) (2014)
Pouerua Pa	Kaeo	1769	1840	Late	1.13	McCoy et al (Circumscription) (2014)
Pouerua Pa	Kaeo	1400	1600	Early	1.1	McCoy et al (Circumscription) (2014)
Pouerua Pa	Kaeo	1600	1769	Late	1.09	McCoy et al (Circumscription) (2014)
Pouerua Pa	Kaeo	1600	1769	Late	1.09	McCoy et al (Circumscription) (2014)
Pouerua Pa	Kaeo	1769	1840	Late	1.08	McCoy et al (Circumscription) (2014)
Pouerua Pa	Kaeo	1769	1840	Late	1.08	McCoy et al (Circumscription) (2014)
Pouerua Pa	Kaeo	1400	1600	Early	1.07	McCoy et al (Circumscription) (2014)
Pouerua Pa	Huruiki	1600	1769	Late	1.07	McCoy et al (Circumscription) (2014)
Pouerua Pa	Kaeo	1400	1600	Early	1.06	McCoy et al (Circumscription) (2014)
Pouerua Pa	Kaeo	1400	1600	Early	1.06	McCoy et al (Circumscription) (2014)
Pouerua Pa	Kaeo	1600	1769	Late	1.04	McCoy et al (Circumscription) (2014)
Pouerua Pa	Kaeo	1600	1769	Late	1.04	McCoy et al (Circumscription) (2014)
Pouerua Pa	Huruiki	1769	1840	Late	1.03	McCoy et al (Circumscription) (2014)
Pouerua Pa	Kaeo	1769	1840	Late	1.02	McCoy et al (Circumscription) (2014)
Pouerua Pa	Kaeo	1769	1840	Late	1.02	McCoy et al (Circumscription) (2014)
Pouerua Pa	Huruiki	1769	1840	Late	0.98	McCoy et al (Circumscription) (2014)
Pouerua Pa	Kaeo	1400	1600	Early	0.97	McCoy et al (Circumscription) (2014)
Pouerua Pa	Kaeo	1769	1840	Late	0.97	McCoy et al (Circumscription) (2014)
Pouerua Pa	Kaeo	1400	1600	Early	0.96	McCoy et al (Circumscription) (2014)
Pouerua Pa	Kaeo	1600	1769	Late	0.95	McCoy et al (Circumscription) (2014)
Pouerua Pa	Huruiki	1400	1600	Early	0.95	McCoy et al (Circumscription) (2014)
Pouerua Pa	Kaeo	1600	1769	Late	0.94	McCoy et al (Circumscription) (2014)
Pouerua Pa	Kaeo	1400	1600	Early	0.93	McCoy et al (Circumscription) (2014)
Pouerua Pa	Kaeo	1769	1840	Late	0.93	McCoy et al (Circumscription) (2014)
Pouerua Pa	Kaeo	1769	1840	Late	0.92	McCoy et al (Circumscription) (2014)
Pouerua Pa	Kaeo	1400	1600	Early	0.91	McCoy et al (Circumscription) (2014)
Pouerua Pa	Kaeo	1769	1840	Late	0.9	McCoy et al (Circumscription) (2014)
Pouerua Pa	Kaeo	1400	1600	Early	0.89	McCoy et al (Circumscription) (2014)
Pouerua Pa	Kaeo	1400	1600	Early	0.88	McCoy et al (Circumscription) (2014)
Pouerua Pa	Kaeo	1400	1600	Early	0.88	McCoy et al (Circumscription) (2014)
Pouerua Pa	Fanal Island	1400	1600	Early	0.87	McCoy et al (Circumscription) (2014)
Pouerua Pa	Huruiki	1400	1600	Early	0.87	McCoy et al (Circumscription) (2014)
Pouerua Pa	Huruiki	1769	1840	Late	0.87	McCoy et al (Circumscription) (2014)
Pouerua Pa	Kaeo	1600	1769	Late	0.85	McCoy et al (Circumscription) (2014)
Pouerua Pa	Huruiki	1400	1600	Early	0.83	McCoy et al (Circumscription) (2014)
Pouerua Pa	Kaeo	1400	1600	Early	0.82	McCoy et al (Circumscription) (2014)
Pouerua Pa	Kaeo	1769	1840	Late	0.82	McCoy et al (Circumscription) (2014)
Pouerua Pa	Kaeo	1769	1840	Late	0.82	McCoy et al (Circumscription) (2014)
Pouerua Pa	Kaeo	1600	1769	Late	0.81	McCoy et al (Circumscription) (2014)
Pouerua Pa	Kaeo	1769	1840	Late	0.81	McCoy et al (Circumscription) (2014)
Pouerua Pa	Kaeo	1600	1769	Late	0.8	McCoy et al (Circumscription) (2014)
Pouerua Pa	Kaeo	1400	1600	Early	0.79	McCoy et al (Circumscription) (2014)
Pouerua Pa	Kaeo	1769	1840	Late	0.78	McCoy et al (Circumscription) (2014)
Pouerua Pa	Kaeo	1769	1840	Late	0.77	McCoy et al (Circumscription) (2014)
Pouerua Pa	Kaeo	1769	1840	Late	0.77	McCoy et al (Circumscription) (2014)
Pouerua Pa	Kaeo	1769	1840	Late	0.77	McCoy et al (Circumscription) (2014)
Pouerua Pa	Huruiki	1400	1600	Early	0.76	McCoy et al (Circumscription) (2014)
Pouerua Pa	Kaeo	1769	1840	Late	0.76	McCoy et al (Circumscription) (2014)
Pouerua Pa	Kaeo	1769	1840	Late	0.74	McCoy et al (Circumscription) (2014)
Pouerua Pa	Kaeo	1769	1840	Late	0.74	McCoy et al (Circumscription) (2014)
Pouerua Pa	Kaeo	1600	1769	Late	0.73	McCoy et al (Circumscription) (2014)
Pouerua Pa	Kaeo	1400	1600	Early	0.72	McCoy et al (Circumscription) (2014)
Pouerua Pa	Kaeo	1769	1840	Late	0.71	McCoy et al (Circumscription) (2014)
Pouerua Pa	Kaeo	1400	1600	Early	0.7	McCoy et al (Circumscription) (2014)
Pouerua Pa	Kaeo	1769	1840	Late	0.7	McCoy et al (Circumscription) (2014)
Pouerua Pa	Kaeo	1769	1840	Late	0.7	McCoy et al (Circumscription) (2014)
Pouerua Pa	Kaeo	1400	1600	Early	0.69	McCoy et al (Circumscription) (2014)
Pouerua Pa	Kaeo	1600	1769	Late	0.68	McCoy et al (Circumscription) (2014)
Pouerua Pa	Kaeo	1400	1600	Early	0.68	McCoy et al (Circumscription) (2014)
Pouerua Pa	Kaeo	1769	1840	Late	0.67	McCoy et al (Circumscription) (2014)
Pouerua Pa	Kaeo	1769	1840	Late	0.66	McCoy et al (Circumscription) (2014)
Pouerua Pa	Kaeo	1400	1600	Early	0.64	McCoy et al (Circumscription) (2014)
Pouerua Pa	Kaeo	1769	1840	Late	0.64	McCoy et al (Circumscription) (2014)
Pouerua Pa	Kaeo	1600	1769	Late	0.63	McCoy et al (Circumscription) (2014)
Pouerua Pa	Kaeo	1400	1600	Early	0.63	McCoy et al (Circumscription) (2014)
Pouerua Pa	Kaeo	1600	1769	Late	0.62	McCoy et al (Circumscription) (2014)
Pouerua Pa	Kaeo	1400	1600	Early	0.62	McCoy et al (Circumscription) (2014)
Pouerua Pa	Kaeo	1769	1840	Late	0.62	McCoy et al (Circumscription) (2014)
Pouerua Pa	Kaeo	1600	1769	Late	0.6	McCoy et al (Circumscription) (2014)
Pouerua Pa	Huruiki	1400	1600	Early	0.6	McCoy et al (Circumscription) (2014)
Pouerua Pa	Kaeo	1600	1769	Late	0.6	McCoy et al (Circumscription) (2014)
Pouerua Pa	Kaeo	1769	1840	Late	0.6	McCoy et al (Circumscription) (2014)
Pouerua Pa	Kaeo	1600	1769	Late	0.59	McCoy et al (Circumscription) (2014)
Pouerua Pa	Huruiki	1400	1600	Early	0.59	McCoy et al (Circumscription) (2014)
Pouerua Pa	Kaeo	1400	1600	Early	0.59	McCoy et al (Circumscription) (2014)
Pouerua Pa	Kaeo	1769	1840	Late	0.57	McCoy et al (Circumscription) (2014)
Pouerua Pa	Kaeo	1769	1840	Late	0.57	McCoy et al (Circumscription) (2014)
Pouerua Pa	Huruiki	1400	1600	Early	0.56	McCoy et al (Circumscription) (2014)
Pouerua Pa	Kaeo	1600	1769	Late	0.54	McCoy et al (Circumscription) (2014)
Pouerua Pa	Kaeo	1400	1600	Early	0.54	McCoy et al (Circumscription) (2014)
Pouerua Pa	Kaeo	1400	1600	Early	0.54	McCoy et al (Circumscription) (2014)
Pouerua Pa	Kaeo	1769	1840	Late	0.54	McCoy et al (Circumscription) (2014)
Pouerua Pa	Kaeo	1769	1840	Late	0.54	McCoy et al (Circumscription) (2014)
Pouerua Pa	Mayor Island	1400	1600	Early	0.53	McCoy et al (Circumscription) (2014)
Pouerua Pa	Kaeo	1769	1840	Late	0.53	McCoy et al (Circumscription) (2014)
Pouerua Pa	Kaeo	1400	1600	Early	0.52	McCoy et al (Circumscription) (2014)
Pouerua Pa	Kaeo	1400	1600	Early	0.51	McCoy et al (Circumscription) (2014)
Pouerua Pa	Kaeo	1600	1769	Late	0.51	McCoy et al (Circumscription) (2014)
Pouerua Pa	Kaeo	1769	1840	Late	0.51	McCoy et al (Circumscription) (2014)
Pouerua Pa	Kaeo	1400	1600	Early	0.5	McCoy et al (Circumscription) (2014)
Pouerua Pa	Kaeo	1600	1769	Late	0.5	McCoy et al (Circumscription) (2014)
Pouerua Pa	Kaeo	1769	1840	Late	0.5	McCoy et al (Circumscription) (2014)
Pouerua Pa	Kaeo	1769	1840	Late	0.5	McCoy et al (Circumscription) (2014)
Pouerua Pa	Mayor Island	1400	1600	Early	0.49	McCoy et al (Circumscription) (2014)
Pouerua Pa	Mayor Island	1400	1600	Early	0.48	McCoy et al (Circumscription) (2014)
Pouerua Pa	Kaeo	1400	1600	Early	0.47	McCoy et al (Circumscription) (2014)
Pouerua Pa	Kaeo	1769	1840	Late	0.47	McCoy et al (Circumscription) (2014)
Pouerua Pa	Kaeo	1400	1600	Early	0.45	McCoy et al (Circumscription) (2014)
Pouerua Pa	Kaeo	1400	1600	Early	0.44	McCoy et al (Circumscription) (2014)
Pouerua Pa	Kaeo	1400	1600	Early	0.44	McCoy et al (Circumscription) (2014)
Pouerua Pa	Kaeo	1600	1769	Late	0.42	McCoy et al (Circumscription) (2014)
Pouerua Pa	Kaeo	1400	1600	Early	0.42	McCoy et al (Circumscription) (2014)
Pouerua Pa	Kaeo	1400	1600	Early	0.42	McCoy et al (Circumscription) (2014)
Pouerua Pa	Huruiki	1769	1840	Late	0.41	McCoy et al (Circumscription) (2014)
Pouerua Pa	Kaeo	1769	1840	Late	0.4	McCoy et al (Circumscription) (2014)
Pouerua Pa	Kaeo	1600	1769	Late	0.39	McCoy et al (Circumscription) (2014)
Pouerua Pa	Kaeo	1400	1600	Early	0.38	McCoy et al (Circumscription) (2014)
Pouerua Pa	Kaeo	1400	1600	Early	0.38	McCoy et al (Circumscription) (2014)
Pouerua Pa	Kaeo	1769	1840	Late	0.38	McCoy et al (Circumscription) (2014)
Pouerua Pa	Kaeo	1400	1600	Early	0.37	McCoy et al (Circumscription) (2014)
Pouerua Pa	Kaeo	1769	1840	Late	0.37	McCoy et al (Circumscription) (2014)
Pouerua Pa	Kaeo	1769	1840	Late	0.37	McCoy et al (Circumscription) (2014)
Pouerua Pa	Kaeo	1600	1769	Late	0.36	McCoy et al (Circumscription) (2014)
Pouerua Pa	Kaeo	1400	1600	Early	0.36	McCoy et al (Circumscription) (2014)
Pouerua Pa	Kaeo	1600	1769	Late	0.35	McCoy et al (Circumscription) (2014)
Pouerua Pa	Kaeo	1400	1600	Early	0.35	McCoy et al (Circumscription) (2014)
Pouerua Pa	Kaeo	1400	1600	Early	0.34	McCoy et al (Circumscription) (2014)
Pouerua Pa	Kaeo	1600	1769	Late	0.34	McCoy et al (Circumscription) (2014)
Pouerua Pa	Kaeo	1400	1600	Early	0.33	McCoy et al (Circumscription) (2014)
Pouerua Pa	Kaeo	1600	1769	Late	0.32	McCoy et al (Circumscription) (2014)
Pouerua Pa	Kaeo	1400	1600	Early	0.32	McCoy et al (Circumscription) (2014)
Pouerua Pa	Kaeo	1400	1600	Early	0.3	McCoy et al (Circumscription) (2014)
Pouerua Pa	Kaeo	1400	1600	Early	0.3	McCoy et al (Circumscription) (2014)
Pouerua Pa	Kaeo	1400	1600	Early	0.29	McCoy et al (Circumscription) (2014)
Pouerua Pa	Kaeo	1400	1600	Early	0.29	McCoy et al (Circumscription) (2014)
Pouerua Pa	Kaeo	1600	1769	Late	0.28	McCoy et al (Circumscription) (2014)
Pouerua Pa	Kaeo	1600	1769	Late	0.28	McCoy et al (Circumscription) (2014)
Pouerua Pa	Kaeo	1400	1600	Early	0.28	McCoy et al (Circumscription) (2014)
Pouerua Pa	Kaeo	1600	1769	Late	0.27	McCoy et al (Circumscription) (2014)
Pouerua Pa	Kaeo	1400	1600	Early	0.27	McCoy et al (Circumscription) (2014)
Pouerua Pa	Kaeo	1400	1600	Early	0.27	McCoy et al (Circumscription) (2014)
Pouerua Pa	Kaeo	1400	1600	Early	0.27	McCoy et al (Circumscription) (2014)
Pouerua Pa	Kaeo	1769	1840	Late	0.27	McCoy et al (Circumscription) (2014)
Pouerua Pa	Kaeo	1769	1840	Late	0.27	McCoy et al (Circumscription) (2014)
Pouerua Pa	Kaeo	1400	1600	Early	0.25	McCoy et al (Circumscription) (2014)
Pouerua Pa	Kaeo	1600	1769	Late	0.25	McCoy et al (Circumscription) (2014)
Pouerua Pa	Kaeo	1600	1769	Late	0.24	McCoy et al (Circumscription) (2014)
Pouerua Pa	Kaeo	1600	1769	Late	0.24	McCoy et al (Circumscription) (2014)
Pouerua Pa	Kaeo	1400	1600	Early	0.24	McCoy et al (Circumscription) (2014)
Pouerua Pa	Kaeo	1600	1769	Late	0.24	McCoy et al (Circumscription) (2014)
Pouerua Pa	Kaeo	1400	1600	Early	0.23	McCoy et al (Circumscription) (2014)
Pouerua Pa	Kaeo	1400	1600	Early	0.23	McCoy et al (Circumscription) (2014)
Pouerua Pa	Kaeo	1400	1600	Early	0.23	McCoy et al (Circumscription) (2014)
Pouerua Pa	Kaeo	1769	1840	Late	0.23	McCoy et al (Circumscription) (2014)
Pouerua Pa	Kaeo	1600	1769	Late	0.22	McCoy et al (Circumscription) (2014)
Pouerua Pa	Huruiki	1400	1600	Early	0.22	McCoy et al (Circumscription) (2014)
Pouerua Pa	Kaeo	1400	1600	Early	0.22	McCoy et al (Circumscription) (2014)
Pouerua Pa	Huruiki	1600	1769	Late	0.22	McCoy et al (Circumscription) (2014)
Pouerua Pa	Kaeo	1400	1600	Early	0.21	McCoy et al (Circumscription) (2014)
Pouerua Pa	Kaeo	1600	1769	Late	0.2	McCoy et al (Circumscription) (2014)
Pouerua Pa	Kaeo	1400	1600	Early	0.2	McCoy et al (Circumscription) (2014)
Pouerua Pa	Kaeo	1400	1600	Early	0.2	McCoy et al (Circumscription) (2014)
Pouerua Pa	Kaeo	1600	1769	Late	0.19	McCoy et al (Circumscription) (2014)
Pouerua Pa	Kaeo	1400	1600	Early	0.19	McCoy et al (Circumscription) (2014)
Pouerua Pa	Kaeo	1400	1600	Early	0.19	McCoy et al (Circumscription) (2014)
Pouerua Pa	Kaeo	1400	1600	Early	0.19	McCoy et al (Circumscription) (2014)
Pouerua Pa	Kaeo	1400	1600	Early	0.19	McCoy et al (Circumscription) (2014)
Pouerua Pa	Kaeo	1600	1769	Late	0.18	McCoy et al (Circumscription) (2014)
Pouerua Pa	Kaeo	1600	1769	Late	0.18	McCoy et al (Circumscription) (2014)
Pouerua Pa	Kaeo	1600	1769	Late	0.18	McCoy et al (Circumscription) (2014)
Pouerua Pa	Kaeo	1400	1600	Early	0.18	McCoy et al (Circumscription) (2014)
Pouerua Pa	Huruiki	1400	1600	Early	0.18	McCoy et al (Circumscription) (2014)
Pouerua Pa	Kaeo	1400	1600	Early	0.17	McCoy et al (Circumscription) (2014)
Pouerua Pa	Kaeo	1400	1600	Early	0.17	McCoy et al (Circumscription) (2014)
Pouerua Pa	Kaeo	1600	1769	Late	0.17	McCoy et al (Circumscription) (2014)
Pouerua Pa	Kaeo	1600	1769	Late	0.16	McCoy et al (Circumscription) (2014)
Pouerua Pa	Kaeo	1400	1600	Early	0.16	McCoy et al (Circumscription) (2014)
Pouerua Pa	Kaeo	1400	1600	Early	0.16	McCoy et al (Circumscription) (2014)
Pouerua Pa	Kaeo	1600	1769	Late	0.16	McCoy et al (Circumscription) (2014)
Pouerua Pa	Kaeo	1600	1769	Late	0.16	McCoy et al (Circumscription) (2014)
Pouerua Pa	Kaeo	1600	1769	Late	0.16	McCoy et al (Circumscription) (2014)
Pouerua Pa	Huruiki	1400	1600	Early	0.16	McCoy et al (Circumscription) (2014)
Pouerua Pa	Kaeo	1769	1840	Late	0.16	McCoy et al (Circumscription) (2014)
Pouerua Pa	Kaeo	1600	1769	Late	0.15	McCoy et al (Circumscription) (2014)
Pouerua Pa	Kaeo	1600	1769	Late	0.15	McCoy et al (Circumscription) (2014)
Pouerua Pa	Kaeo	1400	1600	Early	0.15	McCoy et al (Circumscription) (2014)
Pouerua Pa	Kaeo	1400	1600	Early	0.15	McCoy et al (Circumscription) (2014)
Pouerua Pa	Huruiki	1400	1600	Early	0.15	McCoy et al (Circumscription) (2014)
Pouerua Pa	Kaeo	1600	1769	Late	0.15	McCoy et al (Circumscription) (2014)
Pouerua Pa	Kaeo	1600	1769	Late	0.14	McCoy et al (Circumscription) (2014)
Pouerua Pa	Kaeo	1600	1769	Late	0.14	McCoy et al (Circumscription) (2014)
Pouerua Pa	Kaeo	1400	1600	Early	0.14	McCoy et al (Circumscription) (2014)
Pouerua Pa	Kaeo	1400	1600	Early	0.14	McCoy et al (Circumscription) (2014)
Pouerua Pa	Kaeo	1600	1769	Late	0.13	McCoy et al (Circumscription) (2014)
Pouerua Pa	Kaeo	1600	1769	Late	0.13	McCoy et al (Circumscription) (2014)
Pouerua Pa	Kaeo	1400	1600	Early	0.13	McCoy et al (Circumscription) (2014)
Pouerua Pa	Kaeo	1400	1600	Early	0.13	McCoy et al (Circumscription) (2014)
Pouerua Pa	Kaeo	1400	1600	Early	0.13	McCoy et al (Circumscription) (2014)
Pouerua Pa	Kaeo	1400	1600	Early	0.13	McCoy et al (Circumscription) (2014)
Pouerua Pa	Kaeo	1600	1769	Late	0.13	McCoy et al (Circumscription) (2014)
Pouerua Pa	Kaeo	1600	1769	Late	0.13	McCoy et al (Circumscription) (2014)
Pouerua Pa	Kaeo	1600	1769	Late	0.13	McCoy et al (Circumscription) (2014)
Pouerua Pa	Kaeo	1600	1769	Late	0.13	McCoy et al (Circumscription) (2014)
Pouerua Pa	Kaeo	1400	1600	Early	0.12	McCoy et al (Circumscription) (2014)
Pouerua Pa	Kaeo	1400	1600	Early	0.12	McCoy et al (Circumscription) (2014)
Pouerua Pa	Kaeo	1400	1600	Early	0.12	McCoy et al (Circumscription) (2014)
Pouerua Pa	Kaeo	1400	1600	Early	0.12	McCoy et al (Circumscription) (2014)
Pouerua Pa	Kaeo	1600	1769	Late	0.12	McCoy et al (Circumscription) (2014)
Pouerua Pa	Kaeo	1600	1769	Late	0.12	McCoy et al (Circumscription) (2014)
Pouerua Pa	Kaeo	1600	1769	Late	0.11	McCoy et al (Circumscription) (2014)
Pouerua Pa	Kaeo	1400	1600	Early	0.11	McCoy et al (Circumscription) (2014)
Pouerua Pa	Kaeo	1400	1600	Early	0.11	McCoy et al (Circumscription) (2014)
Pouerua Pa	Kaeo	1400	1600	Early	0.11	McCoy et al (Circumscription) (2014)
Pouerua Pa	Huruiki	1400	1600	Early	0.11	McCoy et al (Circumscription) (2014)
Pouerua Pa	Kaeo	1600	1769	Late	0.1	McCoy et al (Circumscription) (2014)
Pouerua Pa	Kaeo	1600	1769	Late	0.1	McCoy et al (Circumscription) (2014)
Pouerua Pa	Kaeo	1600	1769	Late	0.1	McCoy et al (Circumscription) (2014)
Pouerua Pa	Kaeo	1600	1769	Late	0.1	McCoy et al (Circumscription) (2014)
Pouerua Pa	Kaeo	1400	1600	Early	0.1	McCoy et al (Circumscription) (2014)
Pouerua Pa	Kaeo	1400	1600	Early	0.1	McCoy et al (Circumscription) (2014)
Pouerua Pa	Huruiki	1400	1600	Early	0.1	McCoy et al (Circumscription) (2014)
Pouerua Pa	Kaeo	1600	1769	Late	0.1	McCoy et al (Circumscription) (2014)
Pouerua Pa	Kaeo	1600	1769	Late	0.09	McCoy et al (Circumscription) (2014)
Pouerua Pa	Kaeo	1600	1769	Late	0.09	McCoy et al (Circumscription) (2014)
Pouerua Pa	Kaeo	1400	1600	Early	0.09	McCoy et al (Circumscription) (2014)
Pouerua Pa	Kaeo	1400	1600	Early	0.09	McCoy et al (Circumscription) (2014)
Pouerua Pa	Huruiki	1400	1600	Early	0.09	McCoy et al (Circumscription) (2014)
Pouerua Pa	Kaeo	1400	1600	Early	0.09	McCoy et al (Circumscription) (2014)
Pouerua Pa	Kaeo	1600	1769	Late	0.08	McCoy et al (Circumscription) (2014)
Pouerua Pa	Kaeo	1600	1769	Late	0.08	McCoy et al (Circumscription) (2014)
Pouerua Pa	Kaeo	1400	1600	Early	0.08	McCoy et al (Circumscription) (2014)
Pouerua Pa	Huruiki	1400	1600	Early	0.08	McCoy et al (Circumscription) (2014)
Pouerua Pa	Kaeo	1400	1600	Early	0.08	McCoy et al (Circumscription) (2014)
Pouerua Pa	Kaeo	1400	1600	Early	0.08	McCoy et al (Circumscription) (2014)
Pouerua Pa	Kaeo	1400	1600	Early	0.08	McCoy et al (Circumscription) (2014)
Pouerua Pa	Kaeo	1600	1769	Late	0.08	McCoy et al (Circumscription) (2014)
Pouerua Pa	Kaeo	1600	1769	Late	0.07	McCoy et al (Circumscription) (2014)
Pouerua Pa	Kaeo	1600	1769	Late	0.07	McCoy et al (Circumscription) (2014)
Pouerua Pa	Kaeo	1600	1769	Late	0.07	McCoy et al (Circumscription) (2014)
Pouerua Pa	Kaeo	1600	1769	Late	0.07	McCoy et al (Circumscription) (2014)
Pouerua Pa	Huruiki	1400	1600	Early	0.07	McCoy et al (Circumscription) (2014)
Pouerua Pa	Kaeo	1400	1600	Early	0.07	McCoy et al (Circumscription) (2014)
Pouerua Pa	Kaeo	1400	1600	Early	0.07	McCoy et al (Circumscription) (2014)
Pouerua Pa	Kaeo	1400	1600	Early	0.07	McCoy et al (Circumscription) (2014)
Pouerua Pa	Kaeo	1400	1600	Early	0.07	McCoy et al (Circumscription) (2014)
Pouerua Pa	Huruiki	1400	1600	Early	0.06	McCoy et al (Circumscription) (2014)
Pouerua Pa	Kaeo	1400	1600	Early	0.06	McCoy et al (Circumscription) (2014)
Pouerua Pa	Kaeo	1400	1600	Early	0.06	McCoy et al (Circumscription) (2014)
Pouerua Pa	Kaeo	1400	1600	Early	0.06	McCoy et al (Circumscription) (2014)
Pouerua Pa	Kaeo	1400	1600	Early	0.06	McCoy et al (Circumscription) (2014)
Pouerua Pa	Kaeo	1400	1600	Early	0.06	McCoy et al (Circumscription) (2014)
Pouerua Pa	Kaeo	1600	1769	Late	0.06	McCoy et al (Circumscription) (2014)
Pouerua Pa	Kaeo	1600	1769	Late	0.06	McCoy et al (Circumscription) (2014)
Pouerua Pa	Kaeo	1600	1769	Late	0.05	McCoy et al (Circumscription) (2014)
Pouerua Pa	Kaeo	1600	1769	Late	0.05	McCoy et al (Circumscription) (2014)
Pouerua Pa	Kaeo	1600	1769	Late	0.05	McCoy et al (Circumscription) (2014)
Pouerua Pa	Kaeo	1400	1600	Early	0.05	McCoy et al (Circumscription) (2014)
Pouerua Pa	Kaeo	1400	1600	Early	0.05	McCoy et al (Circumscription) (2014)
Pouerua Pa	Kaeo	1400	1600	Early	0.05	McCoy et al (Circumscription) (2014)
Pouerua Pa	Kaeo	1400	1600	Early	0.05	McCoy et al (Circumscription) (2014)
Pouerua Pa	Kaeo	1600	1769	Late	0.05	McCoy et al (Circumscription) (2014)
Pouerua Pa	Kaeo	1600	1769	Late	0.05	McCoy et al (Circumscription) (2014)
Pouerua Pa	Kaeo	1600	1769	Late	0.05	McCoy et al (Circumscription) (2014)
Pouerua Pa	Kaeo	1769	1840	Late	0.05	McCoy et al (Circumscription) (2014)
Pouerua Pa	Kaeo	1600	1769	Late	0.04	McCoy et al (Circumscription) (2014)
Pouerua Pa	Kaeo	1600	1769	Late	0.04	McCoy et al (Circumscription) (2014)
Pouerua Pa	Kaeo	1400	1600	Early	0.04	McCoy et al (Circumscription) (2014)
Pouerua Pa	Kaeo	1400	1600	Early	0.04	McCoy et al (Circumscription) (2014)
Pouerua Pa	Kaeo	1400	1600	Early	0.04	McCoy et al (Circumscription) (2014)
Pouerua Pa	Kaeo	1400	1600	Early	0.04	McCoy et al (Circumscription) (2014)
Pouerua Pa	Kaeo	1400	1600	Early	0.04	McCoy et al (Circumscription) (2014)
Pouerua Pa	Kaeo	1400	1600	Early	0.04	McCoy et al (Circumscription) (2014)
Pouerua Pa	Kaeo	1400	1600	Early	0.04	McCoy et al (Circumscription) (2014)
Pouerua Pa	Kaeo	1400	1600	Early	0.04	McCoy et al (Circumscription) (2014)
Pouerua Pa	Kaeo	1400	1600	Early	0.04	McCoy et al (Circumscription) (2014)
Pouerua Pa	Kaeo	1600	1769	Late	0.04	McCoy et al (Circumscription) (2014)
Pouerua Pa	Kaeo	1600	1769	Late	0.04	McCoy et al (Circumscription) (2014)
Pouerua Pa	Kaeo	1600	1769	Late	0.03	McCoy et al (Circumscription) (2014)
Pouerua Pa	Kaeo	1600	1769	Late	0.03	McCoy et al (Circumscription) (2014)
Pouerua Pa	Kaeo	1400	1600	Early	0.03	McCoy et al (Circumscription) (2014)
Pouerua Pa	Kaeo	1400	1600	Early	0.03	McCoy et al (Circumscription) (2014)
Pouerua Pa	Kaeo	1400	1600	Early	0.03	McCoy et al (Circumscription) (2014)
Pouerua Pa	Kaeo	1400	1600	Early	0.03	McCoy et al (Circumscription) (2014)
Pouerua Pa	Kaeo	1400	1600	Early	0.03	McCoy et al (Circumscription) (2014)
Pouerua Pa	Kaeo	1400	1600	Early	0.03	McCoy et al (Circumscription) (2014)
Pouerua Pa	Kaeo	1400	1600	Early	0.03	McCoy et al (Circumscription) (2014)
Pouerua Pa	Kaeo	1400	1600	Early	0.03	McCoy et al (Circumscription) (2014)
Pouerua Pa	Kaeo	1400	1600	Early	0.03	McCoy et al (Circumscription) (2014)
Pouerua Pa	Kaeo	1400	1600	Early	0.03	McCoy et al (Circumscription) (2014)
Pouerua Pa	Kaeo	1600	1769	Late	0.03	McCoy et al (Circumscription) (2014)
Pouerua Pa	Kaeo	1600	1769	Late	0.02	McCoy et al (Circumscription) (2014)
Pouerua Pa	Kaeo	1600	1769	Late	0.02	McCoy et al (Circumscription) (2014)
Pouerua Pa	Kaeo	1400	1600	Early	0.02	McCoy et al (Circumscription) (2014)
Pouerua Pa	Kaeo	1400	1600	Early	0.02	McCoy et al (Circumscription) (2014)
Pouerua Pa	Kaeo	1400	1600	Early	0.02	McCoy et al (Circumscription) (2014)
Pouerua Pa	Kaeo	1400	1600	Early	0.02	McCoy et al (Circumscription) (2014)
Pouerua Pa	Kaeo	1400	1600	Early	0.02	McCoy et al (Circumscription) (2014)
Pouerua Pa	Kaeo	1769	1840	Late	0.02	McCoy et al (Circumscription) (2014)
Pouerua Pa	Kaeo	1600	1769	Late	0.01	McCoy et al (Circumscription) (2014)
Pouerua Pa	Kaeo	1600	1769	Late	0.01	McCoy et al (Circumscription) (2014)
Pouerua Pa	Kaeo	1600	1769	Late	0.01	McCoy et al (Circumscription) (2014)
Pouerua Pa	Kaeo	1600	1769	Late	0.01	McCoy et al (Circumscription) (2014)
Pouerua Pa	Kaeo	1600	1769	Late	0.01	McCoy et al (Circumscription) (2014)
Pouerua Pa	Kaeo	1600	1769	Late	0.01	McCoy et al (Circumscription) (2014)
Pouerua Pa	Kaeo	1600	1769	Late	0.01	McCoy et al (Circumscription) (2014)
Pouerua Pa	Kaeo	1600	1769	Late	0.01	McCoy et al (Circumscription) (2014)
Pouerua Pa	Kaeo	1600	1769	Late	0.01	McCoy et al (Circumscription) (2014)
Pouerua Pa	Huruiki	1400	1600	Early	0.01	McCoy et al (Circumscription) (2014)
Pouerua Pa	Kaeo	1400	1600	Early	0.01	McCoy et al (Circumscription) (2014)
Pouerua Pa	Kaeo	1400	1600	Early	0.01	McCoy et al (Circumscription) (2014)
Pouerua Pa	Kaeo	1400	1600	Early	0.01	McCoy et al (Circumscription) (2014)
[truncated: 405 more rows]
