# Supplementary material for: Social network analysis of obsidian artefacts and Māori interaction in northern Aotearoa New Zealand
Source: PLoS One. 2019 Mar 14;14(3):e0212941. doi: 10.1371/journal.pone.0212941 (PMC6417682; doi:10.1371/journal.pone.0212941)
Supplement: S2 Table — The frequency of artefacts from each source found at each site, and the least-cost travel times (hours) between archaeological sites and obsidian sources (A) the cost of travel over the ocean being the same as travel over flat land; and B) the cost of travel over the ocean being double the cost of travel over flat land. (CSV) [file pone.0212941.s003.csv]

Site	Bream Head (Frequency)	Bream Head (Ocean travel cost=1; hours)	Bream Head (Ocean travel cost=2; hours)	Helena Bay (Frequency)	Helena Bay (Ocean travel cost=1; hours)	Helena Bay (Ocean travel cost=2; hours)	Lake Ohwareiti	Lake Ohwareiti (Ocean travel cost=1; hours)	Lake Ohwareiti (Ocean travel cost=2; hours)	Maungataketake (Frequency)	Maungataketake (Ocean travel cost=1; hours)	Maungataketake (Ocean travel cost=2; hours)	Mt Wellington (Frequency)	Mt Wellington (Ocean travel cost=1; hours)	Mt Wellington (Ocean travel cost=2; hours)	Oneroa (Frequency)	Oneroa (Ocean travel cost=1; hours)	Oneroa (Ocean travel cost=2; hours)	Pig Bay (Frequency)	Pig Bay (Ocean travel cost=1; hours)	Pig Bay (Ocean travel cost=2; hours)	Ponui Island (Frequency)	Ponui Island (Ocean travel cost=1; hours)	Ponui Island (Ocean travel cost=2; hours)	Pouerua (Frequency)	Pouerua (Ocean travel cost=1; hours)	Pouerua (Ocean travel cost=2; hours)	Sunde Site (Frequency)	Sunde (Ocean travel cost=1; hours)	Sunde (Ocean travel cost=2; hours)	Tamawera (Frequency)	Tamawera (Ocean travel cost=1; hours)	Tamawera (Ocean travel cost=2; hours)	Taputiketike Pa (Frequency)	Taputiketike (Ocean travel cost=1; hours)	Taputiketike (Ocean travel cost=2; hours)	Torpedo Bay (Frequency)	Torpedo Bay (Ocean travel cost=1; hours)	Torpedo Bay (Ocean travel cost=2; hours)	Urupukapuka Island (Frequency)	Urupukapuka (Ocean travel cost=1; hours)	Urupukapuka (Ocean travel cost=2; hours)	Waitapu Stream (Frequency)	Waitapu Stream (Ocean travel cost=1; hours)	Waitapu Stream (Ocean travel cost=2; hours)
Cooks Beach/Hahei	0	32.4	51.7	0	42.6	60.1	0	47.8	63.1	8	18.5	22.8	4	16.5	22.1	5	7.0	9.2	2	15.5	21.9	4	9.9	13.9	0	48.1	63.5	0	15.6	22.0	20	7.2	10.0	0	20.9	24.1	0	16.8	24.1	4	47.9	66.1	14	7.0	9.1
Fanal Island	12	11.5	22.3	0	18.7	33.8	3	26.9	38.6	0	26.2	39.5	5	24.0	38.0	0	19.7	33.4	0	19.9	37.8	2	21.1	39.7	2	27.2	38.8	0	20.0	37.7		19.1	32.9	0	32.2	46.3	0	22.2	35.3	0	23.3	40.4	0	19.8	33.5
Hahei	0	33.1		0	43.0	61.9	0	49.1	64.9	10	21.1	25.4	3	19.2	24.8	2	5.9	9.3	5	18.1	25.0	92	12.5	17.0	0	49.4	65.3	10	18.3	25.1	11	6.4	10.2	0	23.5	25.6	2	19.4	26.8	0	48.4	67.9	9	5.9	9.3
Huruiki	1	11.2	11.7	329	0.6	0.6	11	8.5	8.5	0	38.3	41.0	1	36.9	39.4	1	37.7	60.9	0	33.6	39.3	1	38.5	47.2	41	8.8	8.8	0	33.7	39.2	1	37.1	60.1	0	44.3	47.2	0	34.8	36.8	7	6.2	6.8	1	37.8	61.0
Kaeo	0	21.0	21.0	0	11.9	12.5	40	4.7	4.7	0	47.1	48.9	0	45.9	47.3	0	48.5	69.2	0	42.6	47.2	0	47.5	55.1	449	4.5	4.5	0	42.7	47.1	0	47.8	68.4	0	52.7	55.0	1	43.8	44.7	11	6.9	9.9	0	48.5	69.3
Maketu	0	58.7	70.0	0	68.5	79.3	0	74.6	81.9	0	38.3	39.4	0	38.2	39.2	0	31.4	38.6	0	38.4	43.4	31	32.7	36.5	0	75.0	82.1	0	38.5	43.3	0	31.8	39.5	0	36.4	36.8	0	39.5	42.0	0	73.8	85.3	0	31.3	38.5
Mayor Island	15	46.1	67.5	0	55.9	76.8	0	62.0	79.3	155	30.9	37.0	15	30.2	36.8	31	18.8	31.8	55	30.0	40.8	382	24.3	33.9	10	62.4	79.6	10	30.2	40.7	153	19.2	32.7	4	29.0	34.8	23	31.2	39.4	19	61.2	82.8	43	18.7	31.8
Rotorua	0	65.3	71.6	0	75.7	80.9	0	80.7	83.5	0	39.8	40.8	1	40.8	40.9	1	38.6	44.1	0	43.4	45.2	0	37.9	38.9	0	81.0	83.8	0	43.5	45.1	0	39.0	45.0	0	36.6	36.6	0	43.0	43.6	0	81.0	86.9	0	38.5	44.0
Tairua	0	35.9	54.8	0	45.9	64.1	0	51.8	67.1	0	22.1	25.9	0	20.6	25.3	0	9.1	12.3	0	19.6	26.3	5	14.1	18.3	0	52.1	67.5	0	19.8	26.4	0	9.4	13.2	0	23.5	24.0	0	20.9	27.4	0	51.2	70.1	0	9.1	12.3
Taupo	0	71.7	76.8	0	82.5	86.1	0	87.1	88.7	0	45.0	45.9	0	46.1	46.1	0	47.6	52.1	0	49.3	50.5	2	44.2	45.3	0	87.4	89.0	0	49.2	50.4	0	48.1	52.9	0	39.9	39.9	0	48.3	48.8	0	87.8	92.1	0	47.6	52.0
Te Ahumata	5	19.6	35.8	0	27.3	46.7	0	34.9	49.8	134	21.4	36.2	96	19.3	34.0	0	11.0	18.9	0	15.1	29.0	35	15.9	28.4	1	35.3	50.1	0	15.3	29.2	1	10.4	18.3	16	27.5	40.7	2	17.5	32.4	0	32.6	52.7	0	11.1	19.0
Waihi	0	46.5	55.7	0	56.3	65.0	0	62.3	67.6	0	24.9	25.3	0	24.9	25.0	0	19.2	24.1	0	25.1	29.1	10	19.5	22.1	0	62.6	67.9	0	25.2	29.0	0	19.7	24.9	0	23.0	23.0	0	26.2	27.7	0	61.6	71.0	0	19.2	24.0
Whangamata	0	40.4	54.2	0	50.3	63.5	0	56.3	66.1	4	22.9	23.8	0	21.9	23.5	0	13.2	16.9	4	21.9	27.6	1	15.9	20.6	0	56.7	66.4	2	22.0	27.5	0	13.7	17.7	0	21.9	22.0	14	23.0	26.2	0	55.7	69.5	0	13.2	16.8
